# Supplementary material for: Novel diversity of Anaerolineae and Tepidiformia recovered from metagenomes of thermal microbial mats in Costa Rica
Source: Front Microbiol. 2025 Dec 11;16:1693256. doi: 10.3389/fmicb.2025.1693256 (PMC12740240; doi:10.3389/fmicb.2025.1693256)
Supplement: Supplementary file 3 [file Table_1.xlsx]

## Sheet: TableS1
Table S1. Physicochemical parameters, sequencing platform, DNA extraction kit used and samplig date for the microbial mats of Costa Rica´s thermal springs. EC[µS/cm]=Electrical Conductivity (EC) in microSiemens per centimeter.
Geographical location	Sample	Temperature ( °C)	pH	EC[µS/cm]	Microbiome (16S amplicon)	Metagenome	DNA extraction kit	Sampling date
Volcan Platanar: Rio San Rafael	VP-TO-3	ND	ND	ND	x		DNeasy PowerSoil Pro Kit	2019
Volcan Platanar: Rio San Rafael	VP-TI-2	ND	ND	ND	x		DNeasy PowerSoil Pro Kit	2019
Volcan Platanar: close to Rio Kupper	VP-CP-3	ND	ND	ND	x		DNeasy PowerSoil Pro Kit	2019
Volcan Miravalles: Miravalles geothermal	MO4 3.3	50	7.23	996	x		NucleoSpin Plant II	2004
Volcan Miravalles: Miravalles geothermal	MO3.4	50	7.23	996	x		NucleoSpin Plant II	2004
Volcán Rincón de la Vieja: Las Lilas thermal spring	L8.1b	58	6.78	13 400	x		NucleoSpin Plant II	2004
Volcan Miravalles: Miravalles geothermal	MO4 9.5	49	6.39	567	x		NucleoSpin Plant II	2004
Volcán Rincón de la Vieja: Las Lilas thermal spring	L4.3 *	51	5.87	13 000	x		NucleoSpin Plant II	2004
Volcán Rincón de la Vieja: Las Lilas thermal spring	L1.2 *	51	5.87	13 000	x		NucleoSpin Plant II	2004
Rocas Calientes	RC1	63	6	1120	X**	x	NucleoSpin Plant II	2008
Volcán Miravalles	Guayabal	39	10	7370	x		DNeasy PowerSoil Pro Kit	2018
Volcan Platanar: Laguna Poza Verde	PV	25.7	8.64	240	x		DNeasy PowerSoil Pro Kit	2019
Volcán Irazú: Bajo las Peñas	BP	50	7.4	1990	x		DNeasy PowerSoil Pro Kit	2004
Volcan Miravalles: Miravalles geothermal	MO4 7.2	51	7.03	994	x	x	DNeasy PowerSoil Pro Kit	2004
Volcan Platanar: Rio San Rafael	VP-TI-1	48.8	7.01	2850	x	x	DNeasy PowerSoil Pro Kit	2019
Volcan Platanar: Rio San Rafael	VP-TO-2	36.9	6.8	1270	x	x	DNeasy PowerSoil Pro Kit	2019
Cordillera de Tilarán: Rio Naranjo	RNaranjo	34.9	6.53	709	x	x	DNeasy PowerSoil Pro Kit	2018
Volcan Miravalles: Rio Perdido	RPerdido	58.1	6.42	940	x	x	DNeasy PowerSoil Pro Kit	2018
Volcan Platanar: Río San Rafael	VP-TO-1	56.7	6.27	3090	x		DNeasy PowerSoil Pro Kit	2019
Volcan Miravalles	Hornillas	49.9	6.24	6250	x	x	DNeasy PowerSoil Pro Kit	2018
South of Volcan Miravalles	La Luz	49.9	6.24	5745	x	x	DNeasy PowerSoil Pro Kit	2018
Volcan Platanar: Rio San Rafael	VP-TO-4	64.2	6.17	3420	x	x	DNeasy PowerSoil Pro Kit	2019
Volcan Platanar: Sector La Palmera	VP-FC	43.3	6.16	2990	x	x	DNeasy PowerSoil Pro Kit	2019
Cordillera de Tilaran	PíoPío	63	6.16	3360	x		DNeasy PowerSoil Pro Kit	2018
Volcan Platanar: Sector La Palmera	VP-LC	41.7	6.15	2870	x		DNeasy PowerSoil Pro Kit	2019
Cordillera de Tilaran	Salitral	59.8	6.1	8591	x		DNeasy PowerSoil Pro Kit	2018
Volcán Rincón de la Vieja: Las Lilas thermal spring	L5.3	74	6	13700	x	x	DNeasy PowerSoil Pro Kit	2004
Volcan Platanar: Sector La Palmera	VP-BT	40.6	6	2550	x	x	DNeasy PowerSoil Pro Kit	2019
South of Volcan Miravalles: Rio Potrero	RPotrero	28.6	5.78	125	x		DNeasy PowerSoil Pro Kit	2018
Volcan Platanar: close to Rio Kupper	VP-CP-4	29.9	4.23	240	x		DNeasy PowerSoil Pro Kit	2019
Volcan Platanar: Source Laguna Poza Verde	NPV	16	3.6	ND	x		DNeasy PowerSoil Pro Kit	2019
Volcan Platanar: close to Rio Kupper	VP-CP-1	28.5	3.22	550	x		DNeasy PowerSoil Pro Kit	2019
Volcan Platanar: close to Rio Kupper	VP-CP-2	30	3	460	x		DNeasy PowerSoil Pro Kit	2019
ND: no data available
* samples from the same site
**data from Uribe-Lorío et al., 2019. Data does not included in 16S RNAr analysisi in this paper

## Sheet: TableS2
Table S2. Features of Metagenome Assembly Genome (MAGs) retrieved in each metagenome assembly and candidate names proposed in this paper.
GenBankID	Candidate names proposed in this article	Biosample	Sample	Location	Environment	Completeness	Contamination	Completeness_Model_Used	Translation_Table_Used	Coding_Density	Contig_N50	Contig no.	N50 (Kb)	Total_Coding_Sequences	GC%	16S rRNA	23S rRNA	5S rRNA	tRNAs	GTDB 226	fastani_ani	fastani_af	Classification_method	Sequence ID_16S (% identity)	Accession number of reference sequence
VP-TO1-4		SAMN31356401	VP-TO-1	Volcan Platanar-Rio San Rafael, Alajuela, Costa Rica	microbial mat	100	1.96	Neural Network (Specific Model)	11	0.888	101653	206	101653	4820	60.9591				49	d__Bacteria;p__Chloroflexota;c__Chloroflexia;o__Chloroflexales;f__Roseiflexaceae;g__Roseiflexus;s__Roseiflexus sp034432635	95.39	0.946	taxonomic classification defined by topology and ANI
VP-BT-51	Candidatus Mariellaceae, Candidatus Mariella thermalis	SAMN31356425	VP-BT	Volcan Platanar-Zona La Palmera, Alajuela, Costa Rica	microbial mat	100	3.99	Gradient Boost (General Model)	11	0.919	37644	177	37644	3243	53.2168				46	d__Bacteria;p__Chloroflexota;c__Anaerolineae;o__Anaerolineales;f__DRKV01;g__;s__	N/A	N/A	taxonomic novelty determined using RED
S-10		SAMN31356448	Salitral	Cordillera de Tilaran, Rio Salitral, Guanacaste, Costa Rica	microbial mat	100	7.28	Neural Network (Specific Model)	11	0.846	59684	237	59684	4540	55.8717	x	x		56	d__Bacteria;p__Chloroflexota;c__Chloroflexia;o__Chloroflexales;f__Chloroflexaceae;g__Chloroflexus;s__Chloroflexus sp034434295	97.16	0.928	taxonomic classification defined by topology and ANI	Anaerolinaeles HWB2224-2-59 (95.28%)	HM243857
RC1-1		SAMN46166779	RC1	Ujarras Reserve Buenos Aires, Puntarenas, Costa Rica	microbial mat	100	7.74	Neural Network (Specific Model)	11	0.893	62937	273	62937	4640	59.9205	x	x		55	d__Bacteria;p__Chloroflexota;c__Anaerolineae;o__Caldilineales;f__Caldilineaceae;g__Caldilinea;s__	N/A	N/A	taxonomic classification defined by topology and ANI	Clona de bacteria no cultivada Tat-08-003_12_54 (98.08%)	MH938164
H-29		SAMN31356503	Hornillas	Volcan Miravalles, Guanacaste, Costa Rica	microbial mat	100	6.47	Gradient Boost (General Model)	11	0.914	99903	95	99903	4464	62.5982	x	x		50	d__Bacteria;p__Chloroflexota;c__Anaerolineae;o__Fen-1058;f__Fen-1058;g__JAGOBP01;s__	N/A	N/A	taxonomic novelty determined using RED	Anaerolinaeles TSCOR003_K24	AB486946
H-2	Candidatus Horniilinea alajuelensis	SAMN31356506	Hornillas	Volcan Miravalles, Guanacaste, Costa Rica	microbial mat	100	0.05	Gradient Boost (General Model)	11	0.931	113800	36	113800	3123	51.4731				47	d__Bacteria;p__Chloroflexota;c__Anaerolineae;o__Anaerolineales;f__Villigracilaceae;g__Fen-1038;s__	N/A	N/A	taxonomic classification defined by topology and ANI
LaLuz-13		SAMN31356492	La Luz	Volcan Miravalles, Guanacaste, Costa Rica	microbial mat	99.99	0.97	Neural Network (Specific Model)	11	0.894	37133	214	37133	3987	59.3307				48	d__Bacteria;p__Chloroflexota;c__Anaerolineae;o__Caldilineales;f__Caldilineaceae;g__Caldilinea;s__	N/A	N/A	taxonomic classification defined by topology and ANI
LaLuz-14		SAMN31356491	La Luz	Volcan Miravalles, Guanacaste, Costa Rica	microbial mat	99.98	0.46	Neural Network (Specific Model)	11	0.888	112685	71	112685	4481	59.9271				46	d__Bacteria;p__Chloroflexota;c__Chloroflexia;o__Chloroflexales;f__Roseiflexaceae;g__Roseiflexus;s__Roseiflexus sp034432635	95.4	0.939	taxonomic classification defined by topology and ANI
VP-TO4-42		SAMN31356357	VP-TO-4	Volcan Platanar-Rio San Rafael, Alajuela, Costa Rica	microbial mat	99.97	0.5	Neural Network (Specific Model)	11	0.846	81256	152	81256	4136	55.3489				51	d__Bacteria;p__Chloroflexota;c__Chloroflexia;o__Chloroflexales;f__Chloroflexaceae;g__Chloroflexus;s__Chloroflexus sp034434295	99.83	0.969	taxonomic classification defined by topology and ANI
S-26		SAMN31356446	Salitral	Cordillera de Tilaran, Rio Salitral, Guanacaste, Costa Rica	microbial mat	99.97	0.29	Neural Network (Specific Model)	11	0.886	85635	94	85635	4547	59.8013				48	d__Bacteria;p__Chloroflexota;c__Chloroflexia;o__Chloroflexales;f__Roseiflexaceae;g__Roseiflexus;s__Roseiflexus sp034432635	95.35	0.929	taxonomic classification defined by topology and ANI
VP-TO2-70		SAMN31356375	VP-TO-1	Volcan Platanar-Rio San Rafael, Alajuela, Costa Rica	microbial mat	99.9	1.04	Gradient Boost (General Model)	11	0.916	196850	54	196850	3243	57.9299				47	d__Bacteria;p__Chloroflexota;c__Anaerolineae;o__Anaerolineales;f__Villigracilaceae;g__Defluviilinea;s__	N/A	N/A	taxonomic classification defined by topology and ANI
VP-FC-26	Candidatus Mariellaceae, Candidatus Mariella thermalis	SAMN31356416	VP-FC	Volcan Platanar-Zona La Palmera, Alajuela, Costa Rica	microbial mat	99.87	2.88	Gradient Boost (General Model)	11	0.919	33165	180	33165	3188	53.2272				46	d__Bacteria;p__Chloroflexota;c__Anaerolineae;o__Anaerolineales;f__DRKV01;g__;s__	N/A	N/A	taxonomic novelty determined using RED
VP-TO2-71	Candidatus Tucanus cibcemensis	SAMN31356374	VP-TO-2	Volcan Platanar-Rio San Rafael, Alajuela, Costa Rica	microbial mat	99.86	1.56	Gradient Boost (General Model)	11	0.916	44626	122	44626	2665	57.6923				36	d__Bacteria;p__Chloroflexota;c__Anaerolineae;o__Anaerolineales;f__Villigracilaceae;g__UBA8950;s__	N/A	N/A	taxonomic classification defined by topology and ANI	Anaerolinaceae 1E4OTU17/APA (93.53%)	AM902609
S-7	Candidatus Tucanus costaricensis	SAMN31356441	Salitral	Cordillera de Tilaran, Rio Salitral, Guanacaste, Costa Rica	microbial mat	99.83	5	Gradient Boost (General Model)	11	0.91	89442	228	89442	4089	57.2874	x	x		48	d__Bacteria;p__Chloroflexota;c__Anaerolineae;o__Anaerolineales;f__Villigracilaceae;g__UBA5195;s__	N/A	N/A	taxonomic classification defined by topology and ANI	Anaerolinaceae 1E4OTU17/APA (98.67%)	AM902609
RP-43		SAMN31356452	Rio Perdido	Volcan Miravalles,Rio Perdido/Agua Caliente, Guanacaste, Costa Rica	microbial mat	99.64	0.52	Gradient Boost (General Model)	11	0.921	85461	169	85461	3824	51.0679	x	x		47	d__Bacteria;p__Chloroflexota;c__Anaerolineae;o__Anaerolineales;f__Villigracilaceae;g__Villigracilis;s__	N/A	N/A	ANI	Anaerolinaceae KIST-JJY023 (97.77%)	EF594055
H-10		SAMN31356509	Hornillas	Volcan Miravalles, Guanacaste, Costa Rica	microbial mat	99.21	7.17	Gradient Boost (General Model)	11	0.908	84734	178	84734	3630	54.5366				45	d__Bacteria;p__Chloroflexota;c__Anaerolineae;o__Anaerolineales;f__Villigracilaceae;g__Fen-1038;s__	N/A	N/A	taxonomic classification defined by topology and ANI
VP-TO1-38	Candidatus Tepidiforma platanarica	SAMN31356402	VP-TO-1	Volcan Platanar-Rio San Rafael, Alajuela, Costa Rica	microbial mat	99.17	3.27	Gradient Boost (General Model)	11	0.927	42511	311	42511	3133	68.6586	x	x		51	d__Bacteria;p__Chloroflexota;c__Dehalococcoidia;o__Tepidiformales;f__Tepidiformaceae;g__Tepidiforma;s__	N/A	N/A	taxonomic classification defined by topology and ANI	Tepidiformia bonchosmolovskayae 3753O (98.59%)	MN264258
RC1-26		SAMN46196189	RC1	Ujarras Reserve Buenos Aires, Puntarenas, Costa Rica	microbial mat	99.16	0.07	Gradient Boost (General Model)	11	0.936	100696	40	100696	2203	63.5673	x	x		50	d__Bacteria;p__Chloroflexota;c__Anaerolineae;o__J036;f__Brachytrichaceae;g__629B-23;s__	N/A	N/A	taxonomic novelty determined using RED	Uncultured Chloroflexi bacterium clone SM1F10 (94.43%)	AF445692
VP-BT-49	Candidatus Tucanus cibcemensis	SAMN31356427	VP-BT	Volcan Platanar-Zona La Palmera, Alajuela, Costa Rica	microbial mat	99.02	5.07	Gradient Boost (General Model)	11	0.914	15796	403	15796	3094	57.6065	x			46	d__Bacteria;p__Chloroflexota;c__Anaerolineae;o__Anaerolineales;f__Villigracilaceae;g__UBA8950;s__	N/A	N/A	taxonomic classification defined by topology and ANI	Anaerolinaceae 1E4OTU17/APA (95.22%)	AM902609
VP-TO4-27		SAMN31356365	VP-TO-4	Volcan Platanar-Rio San Rafael, Alajuela, Costa Rica	microbial mat	98.85	1.65	Gradient Boost (General Model)	11	0.898	165906	62	165906	3393	63.6835				50	d__Bacteria;p__Chloroflexota;c__Anaerolineae;o__DSLN01;f__DSLN01;g__DAOUBF01;s__DAOUBF01 sp034432795	98.51	0.939	taxonomic classification defined by topology and ANI
M-80		SAMN31356471	MO4 7.2	Volcan Miravalles, Guanacaste, Costa Rica	microbial mat	98.55	0.9	Gradient Boost (General Model)	11	0.896	87718	77	87718	3814	64.4864	x	x		51	d__Bacteria;p__Chloroflexota;c__Anaerolineae;o__J036;f__Brachytrichaceae;g__;s__	N/A	N/A	taxonomic classification fully defined by topology	Clona de bacteria no cultivada Tat-08-003_12_54	GU437328
VP-FC-24	Candidatus Sittenfelaceae, Candidatus Sittenfiella geotherma	SAMN31356418	VP-FC	Volcan Platanar-Zona La Palmera, Alajuela, Costa Rica	microbial mat	98.25	2.98	Gradient Boost (General Model)	11	0.914	25969	458	25969	6108	55.1706	x			39	d__Bacteria;p__Chloroflexota;c__Anaerolineae;o__UBA4142;f__SHND01;g__SHND01;s__	N/A	N/A	taxonomic classification defined by topology and ANI	Caldilineales ASNR-12 (95.67%)	GQ356103
M-31		SAMN31356477	MO4 7.2	Volcan Miravalles, Guanacaste, Costa Rica	microbial mat	98.19	0.54	Gradient Boost (General Model)	11	0.925	93455	72	93455	3043	46.0143	x			48	d__Bacteria;p__Chloroflexota;c__Anaerolineae;o__Anaerolineales;f__Villigracilaceae;g__Villigracilis;s__Villigracilis sp034434495	98.69	0.962	taxonomic classification defined by topology and ANI	Anaerolineae KIST-JJY023 (97.84%)	EF594055
VP-TO4-36		SAMN31356362	VP-TO-4	Volcan Platanar-Rio San Rafael, Alajuela, Costa Rica	microbial mat	98.17	2.94	Gradient Boost (General Model)	11	0.921	266253	41	266253	4156	56.0188	x	x		48	d__Bacteria;p__Chloroflexota;c__Anaerolineae;o__Anaerolineales;f__UBA6663;g__JANWXR01;s__	N/A	N/A	taxonomic novelty determined using RED	Anaerolinaceae PK28 (94.32%)	AY555781
LasLilas-1		SAMN46166780	L5.3	Volcan Rincon de la Vieja, Las Lilas, Guanacaste, Costa Rica	microbial mat	97.88	6.16	Gradient Boost (General Model)	11	0.902	16386	174	71053	3609	66.2647				54	d__Bacteria;p__Chloroflexota;c__Anaerolineae;o__B4-G1;f__DUEL01;g__SpSt-77;s__SpSt-77 sp037445395	98.24	0.857	taxonomic classification defined by topology and ANI
LaLuz-15		SAMN31356490	La Luz	Volcan Miravalles, Guanacaste, Costa Rica	microbial mat	97.72	1.65	Gradient Boost (General Model)	11	0.941	273960	25	273960	3091	58.1996				48	d__Bacteria;p__Chloroflexota;c__Anaerolineae;o__Aggregatilineales;f__UBA2796;g__CP2-2F;s__	N/A	N/A	taxonomic classification defined by topology and ANI
VP-TO1-55		SAMN31356396	VP-TO-1	Volcan Platanar-Rio San Rafael, Alajuela, Costa Rica	microbial mat	97.59	2.01	Neural Network (Specific Model)	11	0.851	55663	281	55663	4285	56.3558				53	d__Bacteria;p__Chloroflexota;c__Chloroflexia;o__Chloroflexales;f__Chloroflexaceae;g__Chloroflexus;s__Chloroflexus sp034434295	99.83	0.951	taxonomic classification defined by topology and ANI
VP-TO4-4		SAMN31356359	VP-TO-4	Volcan Platanar-Rio San Rafael, Alajuela, Costa Rica	microbial mat	97.48	3.14	Gradient Boost (General Model)	11	0.914	75597	173	75597	3406	61.8243				50	d__Bacteria;p__Chloroflexota;c__Anaerolineae;o__J102;f__J102;g__SSF26;s__SSF26 sp037443945	97.88	0.951	taxonomic classification defined by topology and ANI	Caldilineae P3-b19 (94.61%)	JQ072920
VP-TO2-67	Candidatus Tucanus costaricensis	SAMN31356377	VP-TO-1	Volcan Platanar-Rio San Rafael, Alajuela, Costa Rica	microbial mat	97.32	4.49	Gradient Boost (General Model)	11	0.913	40695	256	40695	3874	56.8398				42	d__Bacteria;p__Chloroflexota;c__Anaerolineae;o__Anaerolineales;f__Villigracilaceae;g__UBA5195;s__	N/A	N/A	taxonomic classification defined by topology and ANI
LasLilas-2		SAMN31356478	L5.3	Volcan Rincon de la Vieja, Las Lilas, Guanacaste, Costa Rica	microbial mat	97.31	1.82	Gradient Boost (General Model)	11	0.909	71053	417	16386	3236	66.3484	x	x		54	d__Bacteria;p__Chloroflexota;c__Anaerolineae;o__Thermoflexales;f__Thermoflexaceae;g__Thermoflexus;s__	N/A	N/A	taxonomic classification defined by topology and ANI	Thermoflexus hugenholtzii JAD2(T) (98.93%)	FYEK01000008
VP-TO4-90		SAMN31356348	VP-TO-4	Volcan Platanar-Rio San Rafael, Alajuela, Costa Rica	microbial mat	97.19	0.87	Gradient Boost (General Model)	11	0.925	213384	47	213384	3357	46.3781	x	x		50	d__Bacteria;p__Chloroflexota;c__Anaerolineae;o__Anaerolineales;f__Villigracilaceae;g__Villigracilis;s__Villigracilis sp034434495	95.47	0.921	taxonomic classification defined by topology and ANI	Anaerolinaceae KIST-JJY023 (97.84%)	EF594055
RC1-12		SAMN46166778	RC1	Ujarras Reserve Buenos Aires, Puntarenas, Costa Rica	microbial mat	97.11	2.48	Gradient Boost (General Model)	11	0.941	36685	172	36685	3222	58.0677	x			47	d__Bacteria;p__Chloroflexota;c__Anaerolineae;o__Aggregatilineales;f__UBA2796;g__CP2-2F;s__	N/A	N/A	taxonomic classification defined by topology and ANI	Clona de bacteria Chloroflexi no cultivada Alchichica_AQ1_1_1B_10 (96 %)	JN825477
VP-TI1-26		SAMN46166775	VP-TI-1	Volcan Platanar-Rio San Rafael, Alajuela, Costa Rica	microbial mat	96.88	3.4	Gradient Boost (General Model)	11	0.941	65195	99	65195	3143	58.3621				37	d__Bacteria;p__Chloroflexota;c__Anaerolineae;o__Aggregatilineales;f__UBA2796;g__CP2-2F;s__	N/A	N/A	taxonomic classification defined by topology and ANI
VP-TO1-64		SAMN31356393	VP-TO-1	Volcan Platanar-Rio San Rafael, Alajuela, Costa Rica	microbial mat	96.7	3.31	Gradient Boost (General Model)	11	0.941	26929	253	26929	3323	58.114				49	d__Bacteria;p__Chloroflexota;c__Anaerolineae;o__Aggregatilineales;f__UBA2796;g__CP2-2F;s__	N/A	N/A	taxonomic classification defined by topology and ANI
VP-TO4-35		SAMN31356363	VP-TO-4	Volcan Platanar-Rio San Rafael, Alajuela, Costa Rica	microbial mat	96.63	4.1	Gradient Boost (General Model)	11	0.93	23636	313	23636	4097	54.8				42	d__Bacteria;p__Chloroflexota;c__Anaerolineae;o__Aggregatilineales;f__Phototrophicaceae;g__JBBIRQ01;s__JBBIRQ01 sp037441665	97.55	0.974	taxonomic classification defined by topology and ANI
RC1-8	Candidatus Tepidiforma platanarica	SAMN46166777	RC1	Ujarras Reserve Buenos Aires, Puntarenas, Costa Rica	microbial mat	96.41	7.76	Gradient Boost (General Model)	11	0.929	7474	630	7474	3307	69.1796	x	x		47	d__Bacteria;p__Chloroflexota;c__Dehalococcoidia;o__Tepidiformales;f__Tepidiformaceae;g__Tepidiforma;s__	N/A	N/A	taxonomic classification defined by topology and ANI	Tepidiforma bonchosmolovskayae (98.42%)	MN264258
VP-TO4-46		SAMN46166772	VP-TO-4	Volcan Platanar-Rio San Rafael, Alajuela, Costa Rica	microbial mat	96.39	3.02	Gradient Boost (General Model)	11	0.94	16178	359	16178	3348	57.9226	x			46	d__Bacteria;p__Chloroflexota;c__Anaerolineae;o__Aggregatilineales;f__UBA2796;g__CP2-2F;s__	N/A	N/A	taxonomic classification defined by topology and ANI	Clona de bacteria Chloroflexi no cultivada Alchichica_AQ1_1_1B_10 (95.65%)	JN825477
LaLuz-24		SAMN31356488	La Luz	Volcan Miravalles, Guanacaste, Costa Rica	microbial mat	96.15	2.05	Neural Network (Specific Model)	11	0.922	51351	157	51351	3452	52.9212	x	x		51	d__Bacteria;p__Chloroflexota;c__Anaerolineae;o__Anaerolineales;f__Anaerolineaceae;g__Bellilinea;s__	N/A	N/A	taxonomic classification defined by topology and ANI	Bellilinea caldifistulae GOMI-1 (99.51)	BBXX010000.16
H-4		SAMN31356502	Hornillas	Volcan Miravalles, Guanacaste, Costa Rica	microbial mat	96.03	2.45	Gradient Boost (General Model)	11	0.925	45589	160	45589	3485	50.7376				42	d__Bacteria;p__Chloroflexota;c__Anaerolineae;o__Anaerolineales;f__Villigracilaceae;g__Villigracilis;s__	N/A	N/A	ANI
VP-TI1-18		SAMN46166774	VP-TI-1	Volcan Platanar-Rio San Rafael, Alajuela, Costa Rica	microbial mat	95.94	2.33	Neural Network (Specific Model)	11	0.856	12516	528	12516	3944	56.0671				36	d__Bacteria;p__Chloroflexota;c__Chloroflexia;o__Chloroflexales;f__Chloroflexaceae;g__Chloroflexus;s__Chloroflexus sp034434295	99.76	0.928	taxonomic classification defined by topology and ANI
LaLuz-3		SAMN31356484	La Luz	Volcan Miravalles, Guanacaste, Costa Rica	microbial mat	95.78	0.96	Gradient Boost (General Model)	11	0.909	46485	224	46080	3350	63.6501	x	x		52	d__Bacteria;p__Chloroflexota;c__Anaerolineae;o__J036;f__Brachytrichaceae;g__Roseilinea;s__	N/A	N/A	taxonomic classification defined by topology and ANI	Anaerolinaeles HWB22224-2-59 (95.56%)	HM243857
VP-BT-15		SAMN31356431	VP-BT	Volcan Platanar-Zona La Palmera, Alajuela, Costa Rica	microbial mat	94.41	5.09	Gradient Boost (General Model)	11	0.888	41571	233	41571	5359	62.0916				71	d__Bacteria;p__Chloroflexota;c__Chloroflexia;o__Chloroflexales;f__Roseiflexaceae;g__;s__	N/A	N/A	taxonomic novelty determined using RED
VP-FC-25	Candidatus Sittenfelaceae, Candidatus Sittenfiella thermalis	SAMN31356417	VP-FC	Volcan Platanar-Zona La Palmera, Alajuela, Costa Rica	microbial mat	93.68	2.55	Gradient Boost (General Model)	11	0.924	15440	446	15440	3699	53.6328				46	d__Bacteria;p__Chloroflexota;c__Anaerolineae;o__UBA4142;f__UBA4142;g__DAOTXS01;s__DAOTXS01 sp037440625	97.38	0.916	taxonomic classification defined by topology and ANI	Caldilineales TDB12 (95.64%)	FJ793157
S-19		SAMN31356447	Salitral	Cordillera de Tilaran, Rio Salitral, Guanacaste, Costa Rica	microbial mat	93.16	0.97	Gradient Boost (General Model)	11	0.912	106691	68	106691	3556	62.1709	x	x		43	d__Bacteria;p__Chloroflexota;c__Anaerolineae;o__Aggregatilineales;f__Phototrophicaceae;g__Flexifilum;s__	N/A	N/A	taxonomic classification defined by topology and ANI	Anaerolineae SM2G06	AF445738
LaLuz-53	Candidatus Tepidiforma platanarica	SAMN31356479	La Luz	Volcan Miravalles, Guanacaste, Costa Rica	microbial mat	92.47	4.17	Gradient Boost (General Model)	11	0.926	26844	209	26844	2916	71.2066	x	x		49	d__Bacteria;p__Chloroflexota;c__Dehalococcoidia;o__Tepidiformales;f__Tepidiformaceae;g__Tepidiforma;s__Tepidiforma sp034433535	95.98	0.874	taxonomic classification defined by topology and ANI	Tepidiforma bonchosmolovskayae (98.66%)	MN264258
VP-TO2-75	Candidatus Mariellaceae, Candidatus Mariella thermalis	SAMN31356373	VP-TO-2	Volcan Platanar-Rio San Rafael, Alajuela, Costa Rica	microbial mat	92.35	1.44	Gradient Boost (General Model)	11	0.92	4963	874	4962	3543	53.3055	x			35	d__Bacteria;p__Chloroflexota;c__Anaerolineae;o__Anaerolineales;f__DRKV01;g__JAGUYX01;s__	N/A	N/A	taxonomic classification defined by topology and ANI	Anaerolinaeles MS4-83 (94.61%)	GQ354942
M-85	Candidatus Tepidiforma platanarica	SAMN31356470	MO4 7.2	Volcan Miravalles, Geothermal field, Guanacaste, Costa Rica	microbial mat	92.19	0.81	Gradient Boost (General Model)	11	0.927	23620	339	22370	2867	70.378				54	d__Bacteria;p__Chloroflexota;c__Dehalococcoidia;o__Tepidiformales;f__Tepidiformaceae;g__Tepidiforma;s__	N/A	N/A	taxonomic classification defined by topology and ANI
VP-TI1-8		SAMN46166776	VP-TI-1	Volcan Platanar-Rio San Rafael, Alajuela, Costa Rica	microbial mat	90.94	1.04	Gradient Boost (General Model)	11	0.925	9069	592	9069	3015	46.5514				33	d__Bacteria;p__Chloroflexota;c__Anaerolineae;o__Anaerolineales;f__Villigracilaceae;g__Villigracilis;s__Villigracilis sp034434495	98.57	0.966	taxonomic classification defined by topology and ANI
VP-TO1-51		SAMN31356397	VP-TO-1	Volcan Platanar-Rio San Rafael, Alajuela, Costa Rica	microbial mat	90.23	3.95	Gradient Boost (General Model)	11	0.927	4828	1110	4826	4410	54.0387				39	d__Bacteria;p__Chloroflexota;c__Anaerolineae;o__Aggregatilineales;f__Phototrophicaceae;g__JBBIRQ01;s__JBBIRQ01 sp037441665	97.69	0.991	taxonomic classification defined by topology and ANI
VP-TO4-80		SAMN31356349	VP-TO-4	Volcan Platanar-Rio San Rafael, Alajuela, Costa Rica	mcirobial mat	89.54	4.31	Gradient Boost (General Model)	11	0.882	6839	1246	6854	5972	68.3639				44	d__Bacteria;p__Chloroflexota;c__Chloroflexia;o__Chloroflexales;f__Chloroflexaceae;g__OHK40;s__OHK40 sp004367505	98.53	0.92
RN-6		SAMN31356460	Rio Naranjo	Cordillera de Tilaran, Rio Naranjo, Guanacaste, Costa Rica	microbial mat	89.38	1.2	Gradient Boost (General Model)	11	0.914	104821	75	104821	3542	62.4792	x			41	d__Bacteria;p__Chloroflexota;c__Anaerolineae;o__Aggregatilineales;f__Phototrophicaceae;g__Flexifilum;s__	N/A	N/A	taxonomic classification defined by topology and ANI	Anaerolineae SM2G06 (98.23%)	AF445738
VP-TO4-26		SAMN31356366	VP-TO-4	Volcan Platanar-Rio San Rafael, Alajuela, Costa Rica	microbial mat	88.2	3.61	Gradient Boost (General Model)	11	0.919	4974	552	4974	2468	65.5295				42	d__Bacteria;p__Chloroflexota;c__Dehalococcoidia;o__SM23-28-2;f__RBG-16-64-32;g__DAOUAG01;s__DAOUAG01 sp034433815	95.32	0.771	taxonomic classification defined by topology and ANI
VP-TO1-57		SAMN31356394	VP-TO-1	Volcan Platanar-Rio San Rafael, Alajuela, Costa Rica	microbial mat	87.74	0.05	Gradient Boost (General Model)	11	0.912	17570	234	17570	2500	57.0425				39	d__Bacteria;p__Chloroflexota;c__Anaerolineae;o__Anaerolineales;f__Villigracilaceae;g__DAOUAN01;s__DAOUAN01 sp034433385	99.54	0.925	taxonomic classification defined by topology and ANI
VP-BT-2		SAMN31356430	VP-BT	Volcan Platanar-Zona La Palmera, Alajuela, Costa Rica	microbial mat	87.68	2.35	Gradient Boost (General Model)	11	0.924	13481	321	13566	2902	61.0197				28	d__Bacteria;p__Chloroflexota;c__Anaerolineae;o__Anaerolineales;f__Villigracilaceae;g__JACPVF01;s__	N/A	N/A	taxonomic classification defined by topology and ANI
VP-FC-102		SAMN31356421	VP-FC	Volcan Platanar-Zona La Palmera, Alajuela, Costa Rica	microbial mat	86.43	3.97	Gradient Boost (General Model)	11	0.919	9591	858	9628	5609	62.8415				42	d__Bacteria;p__Chloroflexota;c__Anaerolineae;o__J036;f__Brachytrichaceae;g__JBDHWI01;s__	N/A	N/A	taxonomic classification defined by topology and ANI
VP-TI1-21		SAMN46166773	VP-TI-1	Volcan Platanar-Rio San Rafael, Alajuela, Costa Rica	microbial mat	85.81	2.43	Neural Network (Specific Model)	11	0.901	3436	1485	3436	4714	60.1283				15	d__Bacteria;p__Chloroflexota;c__Chloroflexia;o__Chloroflexales;f__Roseiflexaceae;g__Roseiflexus;s__Roseiflexus sp034432635	95.07	0.931	taxonomic classification defined by topology and ANI
H-21	Candidatus Sittenfelaceae, Candidatus Sittenfiella thermalis	SAMN31356505	Hornillas	Volcan Miravalles, Guanacaste, Costa Rica	microbial mat	85.13	9.65	Gradient Boost (General Model)	11	0.923	37517	392	37517	4934	54.7684				27	d__Bacteria;p__Chloroflexota;c__Anaerolineae;o__UBA4142;f__UBA4142;g__DAOTXS01;s__	N/A	N/A	taxonomic novelty determined using RED
H-56		SAMN31356499	Hornillas	Volcan Miravalles, Guanacaste, Costa Rica	microbial mat	84.55	1.64	Gradient Boost (General Model)	11	0.927	6441	572	6441	3093	70.4625				41	d__Bacteria;p__Chloroflexota;c__Dehalococcoidia;o__Tepidiformales;f__Tepidiformaceae;g__Tepidiforma;s__Tepidiforma bonchosmolovskayae	98.71	0.939	taxonomic classification defined by topology and ANI
VP-TO1-66		SAMN31356391	VP-TO-1	Volcan Platanar-Rio San Rafael, Alajuela, Costa Rica	microbial mat	82.66	2.7	Gradient Boost (General Model)	11	0.91	3812	1093	3809	3680	63.0272				35	d__Bacteria;p__Chloroflexota;c__Anaerolineae;o__J102;f__J102;g__SSF26;s__SSF26 sp037443945	97.7	0.81	taxonomic classification defined by topology and ANI
VP-TO2-109		SAMN31356390	VP-TO-1	Volcan Platanar-Rio San Rafael, Alajuela, Costa Rica	microbial mat	81.61	4.14	Gradient Boost (General Model)	11	0.901	41521	477	41521	4395	62.0977				29	d__Bacteria;p__Chloroflexota;c__Anaerolineae;o__Aggregatilineales;f__Phototrophicaceae;g__CFX2;s__	N/A	N/A	taxonomic classification defined by topology and ANI
VP-TO1-5		SAMN31356398	VP-TO-1	Volcan Platanar-Rio San Rafael, Alajuela, Costa Rica	microbial mat	79.1	3.33	Neural Network (Specific Model)	11	0.897	3021	1427	3044	4181	59.6757				27	d__Bacteria;p__Chloroflexota;c__Anaerolineae;o__Caldilineales;f__Caldilineaceae;g__Caldilinea;s__	N/A	N/A	taxonomic classification defined by topology and ANI
VP-TO4-38		SAMN31356360	VP-TO-4	Volcan Platanar-Rio San Rafael, Alajuela, Costa Rica	microbial mat	77.75	1.41	Gradient Boost (General Model)	11	0.936	6289	405	6289	1873	58.3899				26	d__Bacteria;p__Chloroflexota;c__Anaerolineae;o__Anaerolineales;f__Villigracilaceae;g__630D-37;s__630D-37 sp037447295	95.51	0.886	taxonomic classification defined by topology and ANI
VP-BT-43		SAMN31356429	VP-BT	Volcan Platanar-Zona La Palmera, Alajuela, Costa Rica	microbial mat	75.53	1.07	Gradient Boost (General Model)	11	0.901	12188	362	12188	2641	57.6409				29	d__Bacteria;p__Chloroflexota;c__Anaerolineae;o__Anaerolineales;f__Villigracilaceae;g__Defluviilinea;s__Defluviilinea sp037440905	96.77	0.907	taxonomic classification defined by topology and ANI
H-27		SAMN31356504	Hornillas	Volcan Miravalles, Guanacaste, Costa Rica	microbial mat	74.26	4.06	Gradient Boost (General Model)	11	0.922	3243	1032	3260	3431	60.6355				27	d__Bacteria;p__Chloroflexota;c__Anaerolineae;o__Anaerolineales;f__Villigracilaceae;g__JACPVF01;s__	N/A	N/A	taxonomic classification defined by topology and ANI
VP-TO1-56		SAMN31356395	VP-TO-1	Volcan Platanar-Rio San Rafael, Alajuela, Costa Rica	microbial mat	73.64	5.23	Gradient Boost (General Model)	11	0.932	3348	512	3344	1739	58.5198				17	d__Bacteria;p__Chloroflexota;c__Anaerolineae;o__Anaerolineales;f__Villigracilaceae;g__630D-37;s__630D-37 sp037447295	95.5	0.957	taxonomic classification defined by topology and ANI
VP-TO2-95	Candidatus Sittenfelaceae, Candidatus Sittenfiella geotherma	SAMN31356371	VP-TO-2	Volcan Platanar-Rio San Rafael, Alajuela, Costa Rica	microbial mat	71.12	4.8	Gradient Boost (General Model)	11	0.901	5005	980	5005	4203	54.7906	x			32	d__Bacteria;p__Chloroflexota;c__Anaerolineae;o__UBA4142;f__SHND01;g__SHND01;s__	N/A	N/A	taxonomic classification defined by topology and ANI	Caldilineales ASNR-12 (95.67%)	GQ356103
VP-BT-46		SAMN31356428	VP-BT	Volcan Platanar-Zona La Palmera, Alajuela, Costa Rica	microbial mat	71.07	4.15	Gradient Boost (General Model)	11	0.912	4154	1008	4154	3806	57.9957				32	d__Bacteria;p__Chloroflexota;c__Anaerolineae;o__Anaerolineales;f__Villigracilaceae;g__UBA5796;s__	N/A	N/A	taxonomic novelty determined using RED
H-78		SAMN31356495	Hornillas	Volcan Miravalles, Guanacaste, Costa Rica	microbial mat	63.79	3.64	Gradient Boost (General Model)	11	0.889	2515	1282	2517	3743	61.1998				23	d__Bacteria;p__Chloroflexota;c__Ktedonobacteria;o__Ktedonobacterales;f__JACDGC01;g__;s__	N/A	N/A	taxonomic classification fully defined by topology
VP-TO2-122	Candidatus Tepidiforma platanarica	SAMN31356386	VP-TO-2	Volcan Platanar-Rio San Rafael, Alajuela, Costa Rica	microbial mat	59.11	0.42	Gradient Boost (General Model)	11	0.93	33452	73	33452	1313	68.7822	x	x		40	d__Bacteria;p__Chloroflexota;c__Dehalococcoidia;o__Tepidiformales;f__Tepidiformaceae;g__Tepidiforma;s__	N/A	N/A	taxonomic classification defined by topology and ANI	Tepidiforma bonchosmolovskayae 3753O (98.66%)	MN264258
VP-TO1-65		SAMN31356392	VP-TO-1	Volcan Platanar-Rio San Rafael, Alajuela, Costa Rica	microbial mat	58.46	2.72	Gradient Boost (General Model)	11	0.921	2046	1170	2051	2847	62.9944				18	d__Bacteria;p__Chloroflexota;c__Anaerolineae;o__J036;f__Brachytrichaceae;g__Roseilinea;s__	N/A	N/A	taxonomic classification defined by topology and ANI

## Sheet: TablesS3
Table S3. List of KEGG ORTHOLOGY (KOs) searched in MAGs retrieved from metagenomes of Costa Rica’s thermal springs.
Pathway	KO
Krebs cycle	ko:K01647
Krebs cycle	ko:K05942
Krebs cycle	ko:K01659
Krebs cycle	ko:K01681
Krebs cycle	ko:K27802
Krebs cycle	ko:K01682
Krebs cycle	ko:K00031
Krebs cycle	ko:K00030
Krebs cycle	ko:K00164
Krebs cycle	ko:K00658
Krebs cycle	ko:K01616
Krebs cycle	ko:K00382
Krebs cycle	ko:K00174
Krebs cycle	ko:K00175
Krebs cycle	ko:K00177
Krebs cycle	ko:K00176
Krebs cycle	ko:K01902
Krebs cycle	ko:K01903
Krebs cycle	ko:K01899
Krebs cycle	ko:K01900
Krebs cycle	ko:K18118
Krebs cycle	ko:K00234
Krebs cycle	ko:K00235
Krebs cycle	ko:K00236
Krebs cycle	ko:K00237
Krebs cycle	ko:K25801
Krebs cycle	ko:K00239
Krebs cycle	ko:K00240
Krebs cycle	ko:K00241
Krebs cycle	ko:K00242
Krebs cycle	ko:K18859
Krebs cycle	ko:K18860
Krebs cycle	ko:K00244
Krebs cycle	ko:K00245
Krebs cycle	ko:K00246
Krebs cycle	ko:K00247
Krebs cycle	ko:K01676
Krebs cycle	ko:K01679
Krebs cycle	ko:K01677
Krebs cycle	ko:K01678
Krebs cycle	ko:K00026
Krebs cycle	ko:K00025
Krebs cycle	ko:K00024
Krebs cycle	ko:K00116
Glycolysis (Embden-Meyerhof pathway)	ko:K00844
Glycolysis (Embden-Meyerhof pathway)	ko:K12407
Glycolysis (Embden-Meyerhof pathway)	ko:K00845
Glycolysis (Embden-Meyerhof pathway)	ko:K25026
Glycolysis (Embden-Meyerhof pathway)	ko:K00886
Glycolysis (Embden-Meyerhof pathway)	ko:K08074
Glycolysis (Embden-Meyerhof pathway)	ko:K00918
Glycolysis (Embden-Meyerhof pathway)	ko:K01810
Glycolysis (Embden-Meyerhof pathway)	ko:K06859
Glycolysis (Embden-Meyerhof pathway)	ko:K13810
Glycolysis (Embden-Meyerhof pathway)	ko:K15916
Glycolysis (Embden-Meyerhof pathway)	ko:K00850
Glycolysis (Embden-Meyerhof pathway)	ko:K16370
Glycolysis (Embden-Meyerhof pathway)	ko:K21071
Glycolysis (Embden-Meyerhof pathway)	ko:K24182
Glycolysis (Embden-Meyerhof pathway)	ko:K00918
Glycolysis (Embden-Meyerhof pathway)	ko:K01623
Glycolysis (Embden-Meyerhof pathway)	ko:K01624
Glycolysis (Embden-Meyerhof pathway)	ko:K11645
Glycolysis (Embden-Meyerhof pathway)	ko:K16305
Glycolysis (Embden-Meyerhof pathway)	ko:K16306
Glycolysis (Embden-Meyerhof pathway)	ko:K01803
Glycolysis (Embden-Meyerhof pathway)	ko:K00134
Glycolysis (Embden-Meyerhof pathway)	ko:K00150
Glycolysis (Embden-Meyerhof pathway)	ko:K00927
Glycolysis (Embden-Meyerhof pathway)	ko:K11389
Glycolysis (Embden-Meyerhof pathway)	ko:K01834
Glycolysis (Embden-Meyerhof pathway)	ko:K15633
Glycolysis (Embden-Meyerhof pathway)	ko:K15634
Glycolysis (Embden-Meyerhof pathway)	ko:K15635
Glycolysis (Embden-Meyerhof pathway)	ko:K01689
Glycolysis (Embden-Meyerhof pathway)	ko:K27394
Glycolysis (Embden-Meyerhof pathway)	ko:K00873
Glycolysis (Embden-Meyerhof pathway)	ko:K12406
Sulfur oxidation	ko:K16937
Sulfur oxidation	ko:K16936
Sulfur oxidation	ko:K05908
Sulfur oxidation	ko:K19713
Sulfur oxidation	ko:K27925
Dissimilatory sulfate reduction	ko:K00958
Dissimilatory sulfate reduction	ko:K00394
Dissimilatory sulfate reduction	ko:K00395
Dissimilatory sulfate reduction	ko:K11180
Dissimilatory sulfate reduction	ko:K11181
Dissimilatory sulfate reduction	ko:K27196
Dissimilatory sulfate reduction	ko:K27187
Dissimilatory sulfate reduction	ko:K27188
Dissimilatory sulfate reduction	ko:K27189
Dissimilatory sulfate reduction	ko:K27190
Dissimilatory sulfate reduction	ko:K27191
Assimilatory sulfate reduction	ko:K00958
Assimilatory sulfate reduction	ko:K00860
Assimilatory sulfate reduction	ko:K00955
Assimilatory sulfate reduction	ko:K00957
Assimilatory sulfate reduction	ko:K00956
Assimilatory sulfate reduction	ko:K00957
Assimilatory sulfate reduction	ko:K00860
Assimilatory sulfate reduction	ko:K00390
Assimilatory sulfate reduction	ko:K00380
Assimilatory sulfate reduction	ko:K00381
Assimilatory sulfate reduction	ko:K00392
Anammox	ko:K00368
Anammox	ko:K15864
Anammox	ko:K20932
Anammox	ko:K20933
Anammox	ko:K20934
Anammox	ko:K20935
Denitrification	ko:K00370
Denitrification	ko:K00371
Denitrification	ko:K00374
Denitrification	ko:K02567
Denitrification	ko:K02568
Denitrification	ko:K00368
Denitrification	ko:K15864
Denitrification	ko:K04561
Denitrification	ko:K02305
Denitrification	ko:K00376
Dissimilatory nitrate reduction	ko:K00370
Dissimilatory nitrate reduction	ko:K00371
Dissimilatory nitrate reduction	ko:K00374
Dissimilatory nitrate reduction	ko:K02567
Dissimilatory nitrate reduction	ko:K02568
Dissimilatory nitrate reduction	ko:K00362
Dissimilatory nitrate reduction	ko:K00363
Dissimilatory nitrate reduction	ko:K03385
Dissimilatory nitrate reduction	ko:K15876
Assimilatory nitrate reduction	ko:K00367
Assimilatory nitrate reduction	ko:K10534
Assimilatory nitrate reduction	ko:K00372
Assimilatory nitrate reduction	ko:K00360
Assimilatory nitrate reduction	ko:K00366
Assimilatory nitrate reduction	ko:K17877
Assimilatory nitrate reduction	ko:K26139
Assimilatory nitrate reduction	ko:K26138
Assimilatory nitrate reduction	ko:K00361
Nitrogen fixation	ko:K02588
Nitrogen fixation	ko:K02586
Nitrogen fixation	ko:K02591
Nitrogen fixation	ko:K00531
Nitrogen fixation	ko:K22896
Nitrogen fixation	ko:K22897
Nitrogen fixation	ko:K22898
Nitrogen fixation	ko:K22899
Nitrification	ko:K28504
Nitrification	ko:K10945
Nitrification	ko:K10946
Nitrification	ko:K10535
Methylotrophy	ko:K17100
Methylotrophy	ko:K00863
Methylotrophy	ko:K01624
Methylotrophy	ko:K03841
Methylotrophy	ko:K08093
Methylotrophy	ko:K13812
Methylotrophy	ko:K08094
Methylotrophy	ko:K13831
Methylotrophy	ko:K00850
Methylotrophy	ko:K16370
Methylotrophy	ko:K21071
Methylotrophy	ko:K01624
Methylotrophy	ko:K00600
Methylotrophy	ko:K00830
Methylotrophy	ko:K00018
Methylotrophy	ko:K11529
Methylotrophy	ko:K01689
Methylotrophy	ko:K01595
Methylotrophy	ko:K00024
Methylotrophy	ko:K08692
Methylotrophy	ko:K14067
Methylotrophy	ko:K08691
Methanotrophy	ko:K10944
Methanotrophy	ko:K10945
Methanotrophy	ko:K10946
Methanotrophy	ko:K16157
Methanotrophy	ko:K16158
Methanotrophy	ko:K16159
Methanotrophy	ko:K16160
Methanotrophy	ko:K16161
Methanotrophy	ko:K16162
Methanotrophy	ko:K14028
Methanotrophy	ko:K14029
Methanotrophy	ko:K23995
Methanogenesis acetate-> methane	ko:K00925
Methanogenesis acetate-> methane	ko:K00625
Methanogenesis acetate-> methane	ko:K01895
Methanogenesis acetate-> methane	ko:K00193
Methanogenesis acetate-> methane	ko:K00197
Methanogenesis acetate-> methane	ko:K00194
Methanogenesis acetate-> methane	ko:K00577
Methanogenesis acetate-> methane	ko:K00578
Methanogenesis acetate-> methane	ko:K00579
Methanogenesis acetate-> methane	ko:K00580
Methanogenesis acetate-> methane	ko:K00581
Methanogenesis acetate-> methane	ko:K00582
Methanogenesis acetate-> methane	ko:K00583
Methanogenesis acetate-> methane	ko:K00584
Methanogenesis acetate-> methane	ko:K00399
Methanogenesis acetate-> methane	ko:K00401
Methanogenesis acetate-> methane	ko:K00402
Methanogenesis acetate-> methane	ko:K22480
Methanogenesis acetate-> methane	ko:K22481
Methanogenesis acetate-> methane	ko:K22482
Methanogenesis acetate-> methane	ko:K03388
Methanogenesis acetate-> methane	ko:K03389
Methanogenesis acetate-> methane	ko:K03390
Methanogenesis acetate-> methane	ko:K08264
Methanogenesis acetate-> methane	ko:K08265
Methanogenesis acetate-> methane	ko:K03388
Methanogenesis acetate-> methane	ko:K03389
Methanogenesis acetate-> methane	ko:K03390
Methanogenesis acetate-> methane	ko:K14127
Methanogenesis acetate-> methane	ko:K14126
Methanogenesis acetate-> methane	ko:K14128
Methanogenesis acetate-> methane	ko:K22516
Methanogenesis acetate-> methane	ko:K00125
Methanogenesis methanol -> methane	ko:K14080
Methanogenesis methanol -> methane	ko:K04480
Methanogenesis methanol -> methane	ko:K14081
Methanogenesis methanol -> methane	ko:K00399
Methanogenesis methanol -> methane	ko:K00401
Methanogenesis methanol -> methane	ko:K00402
Methanogenesis methanol -> methane	ko:K22480
Methanogenesis methanol -> methane	ko:K22481
Methanogenesis methanol -> methane	ko:K22482
Methanogenesis methanol -> methane	ko:K03388
Methanogenesis methanol -> methane	ko:K03389
Methanogenesis methanol -> methane	ko:K03390
Methanogenesis methanol -> methane	ko:K08264
Methanogenesis methanol -> methane	ko:K08265
Methanogenesis methanol -> methane	ko:K03388
Methanogenesis methanol -> methane	ko:K03389
Methanogenesis methanol -> methane	ko:K03390
Methanogenesis methanol -> methane	ko:K14127
Methanogenesis methanol -> methane	ko:K14126
Methanogenesis methanol -> methane	ko:K14128
Methanogenesis methanol -> methane	ko:K22516
Methanogenesis methanol -> methane	ko:K00125
Methanogenesis CO2 -> methane	ko:K00200
Methanogenesis CO2 -> methane	ko:K00201
Methanogenesis CO2 -> methane	ko:K00202
Methanogenesis CO2 -> methane	ko:K00203
Methanogenesis CO2 -> methane	ko:K11261
Methanogenesis CO2 -> methane	ko:K00205
Methanogenesis CO2 -> methane	ko:K11260
Methanogenesis CO2 -> methane	ko:K00204
Methanogenesis CO2 -> methane	ko:K00672
Methanogenesis CO2 -> methane	ko:K01499
Methanogenesis CO2 -> methane	ko:K00319
Methanogenesis CO2 -> methane	ko:K13942
Methanogenesis CO2 -> methane	ko:K00320
Methanogenesis CO2 -> methane	ko:K00577
Methanogenesis CO2 -> methane	ko:K00578
Methanogenesis CO2 -> methane	ko:K00579
Methanogenesis CO2 -> methane	ko:K00580
Methanogenesis CO2 -> methane	ko:K00581
Methanogenesis CO2 -> methane	ko:K00582
Methanogenesis CO2 -> methane	ko:K00583
Methanogenesis CO2 -> methane	ko:K00584
Methanogenesis CO2 -> methane	ko:K00399
Methanogenesis CO2 -> methane	ko:K00401
Methanogenesis CO2 -> methane	ko:K00402
Methanogenesis CO2 -> methane	ko:K22480
Methanogenesis CO2 -> methane	ko:K22481
Methanogenesis CO2 -> methane	ko:K22482
Methanogenesis CO2 -> methane	ko:K03388
Methanogenesis CO2 -> methane	ko:K03389
Methanogenesis CO2 -> methane	ko:K03390
Methanogenesis CO2 -> methane	ko:K08264
Methanogenesis CO2 -> methane	ko:K08265
Methanogenesis CO2 -> methane	ko:K03388
Methanogenesis CO2 -> methane	ko:K03389
Methanogenesis CO2 -> methane	ko:K03390
Methanogenesis CO2 -> methane	ko:K14127
Methanogenesis CO2 -> methane	ko:K14126
Methanogenesis CO2 -> methane	ko:K14128
Methanogenesis CO2 -> methane	ko:K22516
Methanogenesis CO2 -> methane	ko:K00125
Antenna proteins	ko:K02092
Antenna proteins	ko:K02093
Antenna proteins	ko:K02094
Antenna proteins	ko:K02095
Antenna proteins	ko:K02096
Antenna proteins	ko:K02097
Antenna proteins	ko:K02284
Antenna proteins	ko:K02285
Antenna proteins	ko:K02286
Antenna proteins	ko:K02287
Antenna proteins	ko:K02288
Antenna proteins	ko:K02289
Antenna proteins	ko:K20713
Antenna proteins	ko:K02290
Antenna proteins	ko:K02628
Antenna proteins	ko:K02629
Antenna proteins	ko:K02630
Antenna proteins	ko:K02631
Antenna proteins	ko:K02632
Antenna proteins	ko:K05376
Antenna proteins	ko:K05377
Antenna proteins	ko:K05378
Antenna proteins	ko:K05379
Antenna proteins	ko:K05380
Antenna proteins	ko:K05381
Antenna proteins	ko:K05382
Antenna proteins	ko:K05383
Antenna proteins	ko:K05384
Antenna proteins	ko:K05385
Antenna proteins	ko:K05386
Antenna proteins	ko:K08907
Antenna proteins	ko:K08908
Antenna proteins	ko:K08909
Antenna proteins	ko:K08910
Antenna proteins	ko:K08911
Antenna proteins	ko:K08912
Antenna proteins	ko:K08913
Antenna proteins	ko:K08914
Antenna proteins	ko:K08915
Antenna proteins	ko:K08916
Antenna proteins	ko:K08917
Antenna proteins	ko:K14172
ATPase	ko:K02114
ATPase	ko:K02112
ATPase	ko:K02115
ATPase	ko:K02111
ATPase	ko:K02113
ATPase	ko:K02109
ATPase	ko:K02110
ATPase	ko:K02108
Cytochrome b6	ko:K02634
Cytochrome b6	ko:K02635
Cytochrome b6	ko:K02636
Cytochrome b6	ko:K02637
Cytochrome b6	ko:K02640
Cytochrome b6	ko:K02642
Cytochrome b6	ko:K02643
Cytochrome b6	ko:K03689
Cytochrome b6	ko:K02638
Cytochrome b6	ko:K02639
Anoxygenic Photosystems	ko:K08928
Anoxygenic Photosystems	ko:K08929
Anoxygenic Photosystems	ko:K08940
Anoxygenic Photosystems	ko:K08941
Anoxygenic Photosystems	ko:K08942
Anoxygenic Photosystems	ko:K08943
Photosystem I	ko:K02689
Photosystem I	ko:K02690
Photosystem I	ko:K02691
Photosystem I	ko:K02692
Photosystem I	ko:K02693
Photosystem I	ko:K02694
Photosystem I	ko:K08905
Photosystem I	ko:K02695
Photosystem I	ko:K02696
Photosystem I	ko:K02697
Photosystem I	ko:K02698
Photosystem I	ko:K02699
Photosystem I	ko:K02700
Photosystem I	ko:K02701
Photosystem I	ko:K14332
Photosystem I	ko:K02702
Photosystem II	ko:K02703
Photosystem II	ko:K02704
Photosystem II	ko:K02705
Photosystem II	ko:K02706
Photosystem II	ko:K02707
Photosystem II	ko:K02708
Photosystem II	ko:K02709
Photosystem II	ko:K02710
Photosystem II	ko:K02711
Photosystem II	ko:K02712
Photosystem II	ko:K02713
Photosystem II	ko:K02714
Photosystem II	ko:K02716
Photosystem II	ko:K02717
Photosystem II	ko:K08901
Photosystem II	ko:K03541
Photosystem II	ko:K03542
Photosystem II	ko:K02718
Photosystem II	ko:K02719
Photosystem II	ko:K02720
Photosystem II	ko:K02721
Photosystem II	ko:K02722
Photosystem II	ko:K02723
Photosystem II	ko:K02724
Photosystem II	ko:K08902
Photosystem II	ko:K08903
Photosystem II	ko:K08904
Hydroxypropionate-hydroxybutylate cycle	ko:K01964
Hydroxypropionate-hydroxybutylate cycle	ko:K15036
Hydroxypropionate-hydroxybutylate cycle	ko:K15037
Hydroxypropionate-hydroxybutylate cycle	ko:K15017
Hydroxypropionate-hydroxybutylate cycle	ko:K15039
Hydroxypropionate-hydroxybutylate cycle	ko:K15018
Hydroxypropionate-hydroxybutylate cycle	ko:K15019
Hydroxypropionate-hydroxybutylate cycle	ko:K15020
Hydroxypropionate-hydroxybutylate cycle	ko:K05606
Hydroxypropionate-hydroxybutylate cycle	ko:K01848
Hydroxypropionate-hydroxybutylate cycle	ko:K01849
Hydroxypropionate-hydroxybutylate cycle	ko:K15038
Hydroxypropionate-hydroxybutylate cycle	ko:K15017
Hydroxypropionate-hydroxybutylate cycle	ko:K14465
Hydroxypropionate-hydroxybutylate cycle	ko:K14466
Hydroxypropionate-hydroxybutylate cycle	ko:K18861
Hydroxypropionate-hydroxybutylate cycle	ko:K25774
Hydroxypropionate-hydroxybutylate cycle	ko:K14534
Hydroxypropionate-hydroxybutylate cycle	ko:K15016
Hydroxypropionate-hydroxybutylate cycle	ko:K00626
Dicarboxylate-hydroxybutyrate cycle	ko:K00169
Dicarboxylate-hydroxybutyrate cycle	ko:K00170
Dicarboxylate-hydroxybutyrate cycle	ko:K00171
Dicarboxylate-hydroxybutyrate cycle	ko:K00172
Dicarboxylate-hydroxybutyrate cycle	ko:K01007
Dicarboxylate-hydroxybutyrate cycle	ko:K01595
Dicarboxylate-hydroxybutyrate cycle	ko:K00024
Dicarboxylate-hydroxybutyrate cycle	ko:K01677
Dicarboxylate-hydroxybutyrate cycle	ko:K01678
Dicarboxylate-hydroxybutyrate cycle	ko:K00239
Dicarboxylate-hydroxybutyrate cycle	ko:K00240
Dicarboxylate-hydroxybutyrate cycle	ko:K00241
Dicarboxylate-hydroxybutyrate cycle	ko:K18860
Dicarboxylate-hydroxybutyrate cycle	ko:K01902
Dicarboxylate-hydroxybutyrate cycle	ko:K01903
Dicarboxylate-hydroxybutyrate cycle	ko:K15038
Dicarboxylate-hydroxybutyrate cycle	ko:K15017
Dicarboxylate-hydroxybutyrate cycle	ko:K14465
Dicarboxylate-hydroxybutyrate cycle	ko:K14467
Dicarboxylate-hydroxybutyrate cycle	ko:K18861
Dicarboxylate-hydroxybutyrate cycle	ko:K25774
Dicarboxylate-hydroxybutyrate cycle	ko:K14534
Dicarboxylate-hydroxybutyrate cycle	ko:K15016
Dicarboxylate-hydroxybutyrate cycle	ko:K00626
3-Hydroxypropionate bi-cycle	ko:K01961
3-Hydroxypropionate bi-cycle	ko:K01962
3-Hydroxypropionate bi-cycle	ko:K01963
3-Hydroxypropionate bi-cycle	ko:K02160
3-Hydroxypropionate bi-cycle	ko:K14468
3-Hydroxypropionate bi-cycle	ko:K14469
3-Hydroxypropionate bi-cycle	ko:K15052
3-Hydroxypropionate bi-cycle	ko:K05606
3-Hydroxypropionate bi-cycle	ko:K01847
3-Hydroxypropionate bi-cycle	ko:K01848
3-Hydroxypropionate bi-cycle	ko:K01849
3-Hydroxypropionate bi-cycle	ko:K14471
3-Hydroxypropionate bi-cycle	ko:K14472
3-Hydroxypropionate bi-cycle	ko:K00239
3-Hydroxypropionate bi-cycle	ko:K00240
3-Hydroxypropionate bi-cycle	ko:K00241
3-Hydroxypropionate bi-cycle	ko:K01679
3-Hydroxypropionate bi-cycle	ko:K08691
3-Hydroxypropionate bi-cycle	ko:K14449
3-Hydroxypropionate bi-cycle	ko:K14470
3-Hydroxypropionate bi-cycle	ko:K09709
Wood-Ljungdahl pathway	ko:K00198
Wood-Ljungdahl pathway	ko:K05299
Wood-Ljungdahl pathway	ko:K15022
Wood-Ljungdahl pathway	ko:K22015
Wood-Ljungdahl pathway	ko:K25123
Wood-Ljungdahl pathway	ko:K25124
Wood-Ljungdahl pathway	ko:K01938
Wood-Ljungdahl pathway	ko:K01491
Wood-Ljungdahl pathway	ko:K01500
Wood-Ljungdahl pathway	ko:K00297
Wood-Ljungdahl pathway	ko:K25007
Wood-Ljungdahl pathway	ko:K25008
Wood-Ljungdahl pathway	ko:K15023
Wood-Ljungdahl pathway	ko:K14138
Wood-Ljungdahl pathway	ko:K00197
Wood-Ljungdahl pathway	ko:K00194
Arnon-Buchanan cycle	ko:K00169
Arnon-Buchanan cycle	ko:K00170
Arnon-Buchanan cycle	ko:K00171
Arnon-Buchanan cycle	ko:K00172
Arnon-Buchanan cycle	ko:K03737
Arnon-Buchanan cycle	ko:K01007
Arnon-Buchanan cycle	ko:K01006
Arnon-Buchanan cycle	ko:K01959
Arnon-Buchanan cycle	ko:K01960
Arnon-Buchanan cycle	ko:K01958
Arnon-Buchanan cycle	ko:K00024
Arnon-Buchanan cycle	ko:K01676
Arnon-Buchanan cycle	ko:K01679
Arnon-Buchanan cycle	ko:K01677
Arnon-Buchanan cycle	ko:K01678
Arnon-Buchanan cycle	ko:K00239
Arnon-Buchanan cycle	ko:K00240
Arnon-Buchanan cycle	ko:K00241
Arnon-Buchanan cycle	ko:K00242
Arnon-Buchanan cycle	ko:K01902
Arnon-Buchanan cycle	ko:K01903
Arnon-Buchanan cycle	ko:K00174
Arnon-Buchanan cycle	ko:K00175
Arnon-Buchanan cycle	ko:K00177
Arnon-Buchanan cycle	ko:K00176
Arnon-Buchanan cycle	ko:K00031
Arnon-Buchanan cycle	ko:K27802
Arnon-Buchanan cycle	ko:K01682
Arnon-Buchanan cycle	ko:K15230
Arnon-Buchanan cycle	ko:K15231
Calvin cycle	ko:K00855
Calvin cycle	ko:K28462
Calvin cycle	ko:K01601
Calvin cycle	ko:K01602
Calvin cycle	ko:K00927
Calvin cycle	ko:K05298
Calvin cycle	ko:K00150
Calvin cycle	ko:K00134
Calvin cycle	ko:K01803
Calvin cycle	ko:K01623
Calvin cycle	ko:K01624
Calvin cycle	ko:K03841
Calvin cycle	ko:K02446
Calvin cycle	ko:K11532
Calvin cycle	ko:K01086
Calvin cycle	ko:K00615
Calvin cycle	ko:K01100
Calvin cycle	ko:K11532
Calvin cycle	ko:K01086
Calvin cycle	ko:K01807
Calvin cycle	ko:K01808
Calvin cycle	ko:K01783
Calvin cycle	ko:K01601
Calvin cycle	ko:K01602
Calvin cycle	ko:K00927
Calvin cycle	ko:K00134
Calvin cycle	ko:K05298
Calvin cycle	ko:K00150
Calvin cycle	ko:K01623
Calvin cycle	ko:K11645
Calvin cycle	ko:K01624
Calvin cycle	ko:K03841
Calvin cycle	ko:K02446
Calvin cycle	ko:K11532
Calvin cycle	ko:K01086
Calvin cycle	ko:K04041
Calvin cycle	ko:K00615
Calvin cycle	ko:K01100
Calvin cycle	ko:K01807
Calvin cycle	ko:K01808
Calvin cycle	ko:K00855
Calvin cycle	ko:K28462
Calvin cycle	ko:K01803
Calvin cycle	ko:K01783
Calvin cycle	ko:K00616
Calvin cycle	ko:K13810
Calvin cycle	ko:K01595
Calvin cycle	ko:K14454
Calvin cycle	ko:K01610
Calvin cycle	ko:K00814
Calvin cycle	ko:K14272
Calvin cycle	ko:K01006
Calvin cycle	ko:K00029
Calvin cycle	ko:K00051
Calvin cycle	ko:K14455
Calvin cycle	ko:K00025
Calvin cycle	ko:K00026
Calvin cycle	ko:K00024
Calvin cycle	ko:K00028

## Sheet: TableS4
Table S4. Relative abundance at phylum level for each sample
Geographical location	Sample	p__Cyanobacteriota	p__Pseudomonadota	p__Chloroflexota	p__Bacillota	p__Bacteroidota	p__Planctomycetota	p__Acidobacteriota	p__Aquificota	p__Verrucomicrobiota	p__Patescibacteria	Others
Volcan Platanar: Sector La Palmera	VP-FC	41.9008	18.0379	10.4974	0.805252	2.49891	2.51349	2.15026	0	1.19037	1.02407	19.3885
Volcan Platanar: Sector La Palmera	VP-BT	43.6929	11.6951	13.1828	0.0442546	14.2908	1.59657	2.04422	0	1.17275	1.06722	11.1896
Volcan Platanar: Rio San Rafael	VP-TO-4	51.8631	7.18587	7.79353	0.225663	7.11654	3.31562	2.95129	1.26562	0.761273	1.89503	15.6265
Volcan Platanar: Rio San Rafael	VP-TO-3	18.0568	26.8119	10.3831	0.187203	10.3998	3.40977	3.10055	0.0133717	1.96396	2.83479	22.8204
Volcan Platanar: Rio San Rafael	VP-TO-2	39.4579	19.9461	9.20579	0.218469	5.75607	3.13052	2.04995	0.0405542	1.26241	1.77392	17.1531
Volcan Platanar: Río San Rafael	VP-TO-1	80.857	2.06629	7.9369	0.0524805	1.35523	0.605069	0.25417	0.273722	0.171848	0.414699	6.01262
Volcan Platanar: Rio San Rafael	VP-TI-2	71.5793	7.08446	3.19192	0.0170327	4.9145	2.39934	1.4421	0	1.11961	1.50682	6.74494
Volcan Platanar: Rio San Rafael	VP-TI-1	60.6725	6.59801	10.2486	0.113364	9.64556	1.75352	1.92477	0.00482398	0.717568	0.991329	7.33004
Volcan Platanar: Sector La Palmera	VP-LC	0.796086	69.0657	10.2614	0.0992224	2.25673	1.1699	0.13845	0	0.436117	0.0830699	15.6957
Volcan Platanar: close to Rio Kupper	VP-CP-4	54.3056	13.8325	5.92253	1.37392	3.8793	1.91688	2.3426	0.257254	3.90775	1.8133	10.4484
Volcan Platanar: close to Rio Kupper	VP-CP-3	15.4186	24.7588	4.5365	0.550753	5.69446	4.72845	6.97663	0	8.65523	4.79118	23.8894
Volcan Platanar: close to Rio Kupper	VP-CP-2	66.3209	14.6376	2.50629	0.0390997	1.33982	0.226778	1.89112	0	1.31766	2.9416	8.77918
Volcan Platanar: close to Rio Kupper	VP-CP-1	7.33141	72.3985	0.186085	1.95965	0.0658707	0.227254	2.87855	0	0.0625772	1.74887	13.1412
Cordillera de Tilaran	Salitral	46.332	19.5782	7.85858	0.655941	13.041	0.303353	0.438353	0.0762352	0.312882	0.246176	11.1573
South of Volcan Miravalles: Rio Potrero	RPotrero	12.5209	55.5208	2.80117	1.15878	5.83371	0.741541	1.07154	0	1.58929	5.38803	13.3743
Volcan Miravalles: Rio Perdido	RPerdido	35.8708	20.0406	4.56764	0.0134558	6.07225	5.93035	6.99458	0	3.12542	1.0887	16.2705
Cordillera de Tilarán: Rio Naranjo	RNaranjo	40.5796	6.9808	37.9526	0.161765	5.34932	0.0318	0.116139	0	0.0207391	0	8.80722
Volcan Platanar: Laguna Poza Verde	PV	2.32125	21.2523	8.3255	3.00048	11.7596	3.94349	14.3248	0	13.6159	4.37377	17.0747
Cordillera de Tilaran	PíoPío	41.5224	24.5729	8.12013	0.0436263	4.89319	5.40404	1.2525	0.0351825	5.22109	0.816235	8.11872
Volcan Platanar: Source Laguna Poza Verde	NPV	15.2048	30.0061	11.5056	2.54364	4.06543	3.12473	9.7316	0	3.09841	1.64459	19.0751
Volcan Miravalles: Miravalles geothermal	MO4 9.5	12.7488	8.45722	15.86	0.061898	1.57894	23.0163	9.92322	0	1.08702	1.15977	26.1068
Volcan Miravalles: Miravalles geothermal	MO4 7.2	11.1087	7.25123	7.19832	47.3353	1.79725	7.8472	6.36739	0	1.61208	0.806038	8.67657
Volcan Miravalles: Miravalles geothermal	MO4 3.3	25.6337	7.76237	10.2124	31.2493	1.41609	5.8665	4.8721	0	0.322948	0.326433	12.3382
Volcan Miravalles: Miravalles geothermal	MO3.4	8.95283	1.69631	31.5105	0.259502	2.42139	13.0629	2.80492	0.0457945	0.536178	2.8946	35.8151
South of Volcan Miravalles	La Luz	8.64146	63.9334	6.4807	0.641206	3.36828	5.07192	1.01875	0.0187213	0.922026	0.441511	9.46207
Volcán Rincón de la Vieja: Las Lilas thermal spring	L5.3	0.280073	1.00223	4.57683	0.0939323	0.0215441	0	0.0353323	68.2983	0	1.57617	24.1156
Volcán Rincón de la Vieja: Las Lilas thermal spring	L4.3 *	12.4697	2.95124	6.6643	65.1392	1.16672	0.500918	0.399691	0	0.0584405	1.62903	9.0207
Volcán Rincón de la Vieja: Las Lilas thermal spring	L1.2 *	0.599795	14.2372	4.6687	57.1169	5.211	1.28978	0.379945	0.0947044	0.606559	0.447591	15.3478
Volcan Miravalles	Hornillas	24.617	21.8683	11.8476	0.306865	4.7469	3.8941	7.17565	0.905133	5.8911	0.914649	17.7975
Volcán Miravalles	Guayabal	82.3415	12.0363	0.822259	1.66663	0.688567	0.106552	0	0	0	0	2.33811
Volcán Irazú	BP	1.81491	36.3448	1.27733	3.38479	4.93977	2.16522	1.34348	0.0121118	5.34877	19.855	23.4793
Volcán Rincón de la Vieja: Las Lilas thermal spring	L8.1b	55.687	4.84016	7.78561	5.09257	12.129	0.435135	0.0445414	0.00571044	1.39677	0.939938	11.6436
ND: no data available
* samples from the same site

## Sheet: TableS5
Table S5. ANI results between MAGs from Costa Rica´s thermal spring within Anaerolineae and genomes or MAGs recovered from sludge, deeply circulating subsurface aquifer fluids, and biofilms from sulfidic–thermophilic caves.
Genome_ID	Aggregatilinea lenta MO CFX2 GCA_003569045 (T)	Anaerolinea thermolimosa GCA_001050195.2 IMO-1 (T)	Anaerolinea thermophila UNI-1 GCA_000199675 (T)	Bellilinea caldifistulae GOMI-1 GCA_001050215 (T)	Brevefilum fermentans CAMBI-1 GCA_900184705.1 (T)	Flexilinea_flocculi TC1 GCA_001192795.1 (T)	UBA_2796_GCA_002352035	UBA_6663_GCA_002455335	unc_Anaerolineaceae GCA_002699585	unc_Anaerolineaceae GCA_002702065	GCA_002794705_Candidatus_Thermofonsia_Clade_1	unc_Anaerolineaceae GCA_003598935	unc_Anaerolineaceae GCA_009885525	unc_Anaerolineaceae GCA_014879835	unc_Anaerolineaceae GCA_016124855	unc_Anaerolineaceae GCA_020634165	unc_Anaerolineaceae GCA_020718485	unc_Anaerolineaceae GCA_020720965	unc_Anaerolineaceae GCA_020722305	unc_Anaerolineaceae GCA_022180865	unc_Anaerolineaceae GCA_022729775	unc_Anaerolineaceae GCA_025057805	Ca. Villigracilis AMX55 GCA_026646035	unc_Anaerolineaceae GCA_029265815	unc_Anaerolineaceae GCA_900299355	unc_Anaerolineaceae GCA_937126925	C.aurantiacus GCA_000022185 (T)	H-10	H-2	H-27	H-4	LaLuz-15	LaLuz-24	Leptolinea tardivitalis YMTK-2 GCA_001306095 (T)	Levilinea_saccharolytica KIBI-1 GCA_001050255.2 (T)	Longilinea_arvoryzae KOME-1 GCA_001050235.1 (T)	M-31	Ornatilinea apprima P3M-1 GCA_001306115 (T)	Pelolinea_submarina MO-CFX1 GCF_003966975 (T)	Phototrophicus methaneseepsis ZRK33 GCA_015500095 (T)	RC-12	unc_Anaerolineaceae RBG_16_51_16 GCA_001796785	RN-6	RP-43	S-19	S-7	Thermanaerothrix daxensis GNS-1 GCA_001306145 (T)	UBA12294 GCA_003484265	UBA5195 GCA_002412925
Aggregatilinea lenta MO CFX2 GCA_003569045 (T)	100	69.099	69.5437	69.0638	70.0293	68.7705	68.816	69.9045	69.8428	70.391	69.8522	67.9931	68.1631	69.369	69.1569	69.7716	68.3067	68.779	70.5061	69.226	68.381	70.2035	70.1147	67.8786	69.3547	68.5697	68.3624	68.7209	68.5691	69.967	68.2513	69.8592	68.5636	68.2103	69.806	69.7023	68.1173	69.2795	69.662	69.7261	69.9501	68.2651	70.7859	69.0657	70.8387	69.2616	68.4541	67.9565	69.0059
Anaerolinea thermolimosa IMO-1 GCA_001050195.2 (T)	69.3733	100	73.2959	70.9924	69.3522	68.8455	68.2088	69.1194	68.7842	68.3124	67.953	68.4485	68.4651	67.9003	68.5271	69.8612	69.1211	69.2089	69.8195	69.1968	68.2676	67.3663	69.3278	69.0977	69.1735	71.773	68.9168	68.5131	68.6813	69.1631	68.5266	67.5964	70.3746	69.795	70.417	70.465	68.1929	70.0662	69.7488	69.1435	68.3331	68.9161	68.3862	68.9148	68.969	70.0266	70.3938	68.1502	69.2734
Anaerolinea thermophila UNI-1 GCA_000199675 (T)	69.6444	73.3434	100	71.2923	69.4764	69.5178	68.6892	69.7505	68.8328	68.321	68.7855	69.0689	68.9884	68.1664	68.2184	69.6048	69.5778	70.1239	70.5001	69.7893	68.966	68.2758	70.2703	69.5478	69.7903	80.3469	69.3299	69.6594	69.4352	70.1028	69.1444	68.3271	71.3824	69.8318	71.0746	70.5967	69.1473	70.5773	70.2994	69.3717	68.6556	69.0748	69.0595	69.7044	69.2348	70.6075	70.9734	68.6382	70.0055
Bellilinea caldifistulae GOMI-1 GCA_001050215 (T)	69.025	70.9789	71.2043	100	69.052	69.7365	68.0123	68.7475	68.3719	68.3007	68.2948	68.9804	68.9316	68.0138	68.2439	69.0222	69.7339	69.6174	70.1898	69.3336	68.928	67.7471	69.7324	69.748	69.0711	70.9381	68.4443	69.472	69.2952	69.6057	69.1445	68.3382	80.2377	69.7391	71.1897	70.5957	68.8457	70.4797	69.8378	69.4335	68.5769	69.2379	68.797	69.4184	68.8642	70.1794	71.1915	68.6333	69.4369
Brevefilum fermentans CAMBI-1 GCA_900184705.1 (T)	69.5376	69.0281	69.0559	68.9245	100	68.2286	68.042	68.155	68.0502	68.4196	68.3131	67.7644	68.1584	68.1203	68.0406	69.0198	68.3751	68.5293	68.8866	68.4805	68.0973	66.6365	68.9015	69.0604	68.7221	68.7687	68.7845	68.0881	68.0449	68.2007	67.9847	68.1004	68.8961	69.0742	69.5651	69.3348	68.1155	69.2223	69.3823	69.1605	68.0755	68.4345	67.9657	68.6188	68.2917	69.1574	69.0715	68.1003	68.6714
Flexilinea_flocculi TC1 GCA_001192795.1 (T)	70.2251	68.9344	69.5176	69.8595	69.4402	100	67.5199	66.5202	69.582	66.4955	67.6601	67.1614	67.2522	66.3749	68.1667	71.3015	67.7734	67.2332	67.5685	68.6297	67.5115	66.0437	68.0805	70.5101	71.1253	68.3403	69.8958	67.5551	67.5728	67.1242	67.6304	66.7674	69.0815	69.9184	75.4779	70.3692	68.4991	70.4401	69.4781	71.7398	69.1517	67.4667	70.3286	68.8614	71.4496	68.7119	69.1366	67.2794	67.2682
UBA_2796_GCA_002352035	69.2309	67.9676	68.5449	68.4369	67.2848	66.3166	100	69.0648	68.3421	69.189	70.4306	68.393	67.9887	71.2353	68.5857	68.2114	67.822	68.3571	69.4258	68.3897	68.6357	70.0142	68.3659	67.4423	68.0728	68.301	68.1043	67.8064	68.0016	67.8907	67.9335	69.9861	68.2013	67.7673	68.4978	68.3723	67.4982	67.8183	68.2389	68.2884	69.9867	68.4304	69.4563	67.9711	69.4968	68.435	67.8251	68.159	67.9277
UBA_6663_GCA_002455335	70.1547	69.3156	69.8029	69.0659	68.339	66.9891	69.1191	100	68.4074	68.6528	69.7836	69.524	69.3811	68.3328	68.8661	69.4777	68.7578	69.1766	70.477	69.6199	68.6816	69.8247	70.5244	68.5343	70.133	69.5309	68.6348	69.6593	69.4863	71.354	69.0455	69.075	69.7573	67.9492	69.5755	69.8255	67.9857	69.5002	69.3954	68.0651	69.0313	68.6234	70.0691	69.0407	70.0796	69.853	69.2227	69.14	69.7539
unc_Anaerolineaceae GCA_002699585	69.7198	68.5009	69.0157	68.567	69.0123	69.2131	68.2158	68.2439	100	70.8804	69.1635	68.0106	67.1867	68.4549	69.4509	77.8266	68.307	67.9334	68.6021	68.2034	68.0804	69.6955	68.4599	68.338	68.2832	68.0012	68.1647	67.7267	68.1008	67.9388	68.1166	68.7939	68.4816	68.683	69.0353	69.0867	67.5974	68.3001	68.4225	73.41	68.8322	67.5897	69.9802	68.7232	70.2141	68.797	68.1836	67.6184	68.092
unc_Anaerolineaceae GCA_002702065	70.2119	67.8795	68.3989	68.0551	68.0568	67.6321	69.0635	68.3502	70.8723	100	69.5234	68.0792	68.2697	69.0177	69.9278	70.387	67.8565	68.366	68.6924	68.1351	67.3696	70.599	68.5191	67.1942	68.7354	68.0575	68.4611	68.4448	68.1922	68.7479	68.1405	69.2709	68.0762	67.67	68.4219	68.4351	66.916	68.0954	67.5798	70.3661	69.297	67.9429	70.7682	68.2689	70.7469	68.1729	68.1697	67.8595	68.131
GCA_002794705_Candidatus_Thermofonsia_Clade_1	70.0293	68.2514	68.9733	68.7089	68.2147	67.5276	69.8667	69.3808	69.2705	69.3365	100	68.5905	68.7886	69.9532	68.6015	69.0404	68.3387	68.6385	70.3191	68.7334	68.3348	69.7641	69.4482	67.1799	68.5017	69.1483	68.2618	68.7648	68.6216	69.7734	68.3293	79.3073	68.3897	67.4966	68.9325	68.8559	68.2276	68.8422	68.7579	68.6164	79.3668	68.3098	69.999	68.5664	70.1649	69.3196	68.4026	68.3769	68.7552
unc_Anaerolineaceae GCA_003598935	68.0348	68.5304	69.1378	68.9361	68.3511	67.399	67.6809	69.26	67.0961	67.8088	68.1978	100	74.6577	67.3702	66.6657	67.4834	69.9823	70.2689	70.3469	73.6696	73.4139	67.0488	71.989	68.4494	68.7813	68.9635	67.2867	71.9457	72.0227	72.3833	73.5761	67.9336	68.9013	68.6305	68.9698	69.3842	71.8769	68.9746	68.995	67.059	67.9384	69.8942	67.9995	73.6149	67.9929	70.8253	69.0846	72.2368	70.5279
unc_Anaerolineaceae GCA_009885525	68.0083	68.5431	69.2038	68.8733	67.6378	67.6839	67.4184	69.0808	67.2911	67.8702	67.9549	74.697	100	67.7806	67.3332	67.5154	70.3931	70.562	70.1736	72.764	76.0019	68.0579	71.9118	68.1992	68.5135	69.0795	67.7712	72.0419	71.8181	72.0591	72.9567	68.4092	68.9646	68.2876	69.2294	69.1733	71.8407	68.898	69.2197	67.698	68.4072	69.8191	68.1463	72.9558	68.5763	70.8648	68.7354	71.6401	70.626
unc_Anaerolineaceae GCA_014879835	69.3925	68.3186	68.3994	68.2119	67.8582	67.7613	71.3987	68.6268	68.6848	69.3315	70.1093	67.2119	67.8314	100	68.979	68.5404	67.6028	67.6325	68.1988	67.9974	67.3177	69.2514	67.9813	68.0863	68.1899	67.9458	68.2729	67.4996	67.3558	68.6173	67.6245	70.044	68.5967	67.7977	68.707	67.9388	66.8384	68.1607	68.2265	68.9356	70.0674	67.1615	69.7194	67.9983	69.618	68.236	68.0276	66.9939	68.1632
unc_Anaerolineaceae GCA_016124855	68.6733	68.3845	67.6682	67.7898	67.4693	67.1903	68.4708	68.4092	69.2353	69.9181	68.3346	67.1307	67.1398	69.0326	100	69.3329	67.5137	67.3697	68.1475	67.5731	67.8112	69.3151	68.0437	67.5264	67.4351	67.6978	67.8516	67.5407	67.7877	67.9953	67.5952	68.4314	68.043	67.4164	67.8247	67.7394	67.0213	68.056	68.1941	69.0804	68.5148	67.9513	69.5848	67.9565	69.6176	68.1368	66.9742	67.1264	67.3969
unc_Anaerolineaceae GCA_020634165	69.3932	69.2136	69.4226	68.666	68.8914	69.2788	68.2643	68.5575	77.7952	70.3544	68.9524	67.8046	67.3825	68.439	69.3315	100	67.8647	68.1431	68.7373	68.163	67.5939	69.6543	68.2572	67.7597	69.3812	68.5188	68.9547	67.7598	67.8347	68.5098	67.5988	68.9378	68.7468	68.4014	68.9179	68.5922	67.0905	68.8068	68.5037	72.6919	68.9627	67.8122	70.0788	68.2929	70.2796	69.0086	68.2413	67.3911	68.0862
unc_Anaerolineaceae GCA_020718485	68.2155	68.9372	69.5072	69.4103	68.6198	67.6011	67.6155	68.7053	68.1482	68.0164	68.0744	70.218	70.3447	67.8418	67.2628	67.7972	100	72.9218	70.7972	70.1639	70.2149	67.3775	70.6606	68.7856	68.6523	69.3815	66.8023	70.3279	70.3067	71.1012	70.2888	68.0491	69.5086	68.6543	69.6274	69.7686	69.8649	69.5464	69.0358	67.7185	67.982	69.0919	67.8087	70.2883	67.8406	73.0482	68.8932	69.5447	72.5683
unc_Anaerolineaceae GCA_020720965	68.7032	69.2156	70.1248	69.5377	68.436	67.639	67.9023	68.9451	67.8467	68.6418	68.61	70.372	70.7076	68.0251	68.0128	68.2688	73.0371	100	71.4816	70.576	71.0123	68.1095	71.1452	68.8105	69.1451	69.9585	67.91	70.4667	70.4307	71.5571	70.6033	68.0562	69.6497	68.9819	70.4078	70.0446	70.4248	69.7239	69.6305	68.1268	68.0649	69.5324	68.0966	70.6804	68.5363	73.7783	69.0814	69.8907	72.2354
unc_Anaerolineaceae GCA_020722305	70.8207	70.0512	70.7411	70.2327	69.0644	67.7527	68.6575	70.2127	68.8676	69.31	70.1068	70.8833	70.3951	68.3995	68.2681	69.3129	70.8993	71.5229	100	71.2954	70.6782	69.6365	73.255	68.9495	70.455	70.5041	68.9278	71.4773	71.1448	73.5747	70.7901	69.3352	69.8532	69.2886	70.9984	70.9052	69.3268	70.5378	70.4215	68.8455	69.4363	70.3006	69.8279	70.8578	69.7486	72.5445	69.9724	70.5255	71.9665
unc_Anaerolineaceae GCA_022180865	69.1009	69.0947	69.6208	69.3847	68.8935	68.569	68.1009	69.2481	68.06	68.4709	68.6455	73.5342	72.7462	67.9686	68.1999	68.1972	70.2212	70.6715	71.1737	100	72.3534	68.3746	72.8703	68.2209	69.1931	69.2689	68.3668	72.3148	72.0961	72.8569	75.1231	68.2936	69.1535	68.7268	69.7368	69.8912	71.5991	69.5804	69.5057	68.5956	68.3037	70.0931	68.6168	75.2006	69.1547	71.4379	69.3245	72.2749	70.8013
unc_Anaerolineaceae GCA_022729775	68.9086	68.8107	69.4372	69.4432	68.5097	67.321	69.1088	69.0743	68.0839	68.3323	69.2022	73.3931	76.1587	68.5127	68.5743	68.8951	70.4998	70.9356	70.8723	72.7446	100	68.6318	72.3206	68.4211	68.9865	69.3849	68.7352	72.0828	71.691	72.5697	72.6633	68.6897	69.5374	68.2832	69.5321	69.6536	71.8965	69.4779	69.0602	68.8299	68.6453	69.7621	68.7556	72.7297	69.1059	71.4075	68.7722	71.5091	70.5887
unc_Anaerolineaceae GCA_025057805	70.8793	68.1465	68.4014	68.4166	67.2026	67.6554	69.8535	70.445	70.3334	71.355	70.3869	68.0517	69.0553	70.1149	69.7925	70.0186	68.5015	68.1424	69.8658	68.652	68.7712	100	69.5941	67.9976	68.9192	68.0917	68.2503	68.4822	68.3079	69.8522	68.6389	70.622	68.6434	67.6932	69.3558	68.9727	67.5224	68.9728	69.0224	70.2679	70.5624	68.2009	79.4087	68.7671	79.1094	69.4046	68.3682	68.2669	69.0917
Ca. Villigracilis AMX55 GCA_026646035	70.3763	69.348	70.4678	69.3987	68.27	67.8503	68.2579	70.427	68.1777	68.5972	69.3517	71.873	71.7151	68.0613	68.7637	68.4952	70.7127	71.2302	73.2327	72.9878	71.9118	68.4048	100	67.9878	69.9939	69.8351	68.0184	72.617	72.0001	74.5673	71.9756	68.7808	69.4542	68.5683	70.4347	70.766	70.34	70.2042	69.6996	68.8072	68.9753	70.3765	69.3517	72.0436	69.4402	72.2487	69.4462	71.0724	71.487
unc_Anaerolineaceae GCA_029265815	67.4075	69.0645	69.5394	69.7967	68.6713	71.4328	67.0507	67.626	67.8623	67.2619	67.3608	68.2214	68.0598	67.5084	67.4659	68.0008	68.7248	68.3988	68.6343	68.2187	67.9747	66.1734	68.1972	100	67.5701	69.3399	67.2318	68.5248	68.7167	68.2901	68.3085	67.5749	69.7506	69.864	71.9463	69.4781	68.0699	69.5488	69.1562	68.4197	67.8354	68.3111	67.7751	68.6337	67.767	69.1041	69.0604	67.9436	68.6242
unc_Anaerolineaceae GCA_900299355	69.659	69.3282	70.1122	69.444	69.2786	69.7166	67.855	69.7051	69.0143	69.4428	69.4051	68.8113	68.9209	68.3946	68.0054	68.8873	69.3219	69.4914	70.7941	69.5015	69.1899	68.2129	70.2429	68.1492	100	69.5674	68.4627	69.6284	69.2593	70.5752	68.7342	69.3412	69.6004	69.1429	70.3118	70.2288	68.507	70.2337	70.1368	69.1348	69.6088	68.5617	69.4318	69.1072	69.371	70.4424	69.6948	68.7123	69.8273
unc_Anaerolineaceae GCA_937126925	69.0987	72.0227	80.5079	71.2953	68.7905	68.2258	68.4313	69.3683	68.4894	68.1927	68.1795	68.9964	68.8655	68.1294	67.7035	68.6832	69.4468	69.892	70.3524	68.8755	68.9646	68.0907	69.8302	69.4891	69.7326	100	69.0407	69.4033	69.1764	70.1054	69.0628	68.3738	71.6505	69.612	70.6921	70.3198	68.5823	70.2942	70.1727	68.077	68.4775	68.9755	68.695	69.1139	68.4694	70.1565	70.7829	68.5377	69.814
C.aurantiacus GCA_000022185 (T)	69.404	69.6032	69.4846	68.9706	69.2733	70.5154	67.5755	68.5496	68.4564	68.4404	68.1558	66.5269	67.4788	67.8476	68.8151	69.3855	67.5134	67.7007	68.893	68.5866	67.4625	68.6648	68.2178	69.4717	68.6975	68.8406	100	67.5666	67.4116	68.5882	67.0222	67.9445	69.694	69.0257	68.8532	68.9581	67.6912	68.934	69.5664	69.1819	68.3311	68.0079	68.6379	68.0281	68.9573	68.9831	69.1674	67.38	68.0996
H-10	68.6532	68.7171	69.4542	69.7474	68.2235	68.1529	67.6279	69.3827	68.0142	68.6769	69.0175	72.2531	71.9741	67.8171	67.8991	68.1251	70.2682	70.3698	71.4131	72.3267	71.927	67.5759	72.5591	68.7254	69.2435	69.3434	67.7295	100	74.442	72.4357	72.1224	68.5639	69.6703	68.6495	69.9412	69.9397	71.1539	69.2972	69.4502	67.7499	68.6636	70.2117	68.4714	73.9496	68.738	71.4823	69.0348	71.3721	70.889
H-2	68.1096	68.7743	69.5059	69.1944	68.2001	67.7889	67.1225	68.9644	67.6281	67.9555	68.0014	72.1042	71.818	67.6391	67.8976	67.8232	70.2383	70.0502	70.9121	72.0057	71.3348	67.7141	71.8967	68.648	68.8684	69.3731	67.142	74.5496	100	72.6842	72.2768	68.2447	69.2696	68.4235	69.33	69.4839	70.7855	68.8308	68.9943	67.6837	68.2794	70.0483	68.2044	72.4079	68.312	71.1455	68.6312	71.4916	70.7097
H-27	70.7929	69.627	70.484	69.8906	68.9076	67.5128	68.5828	71.1454	68.9676	69.5557	69.7246	72.8836	72.5658	68.8715	68.6358	69.1449	71.6506	71.8597	73.9425	73.3611	72.6576	69.5876	75.2683	68.9869	70.7836	70.4654	68.4771	73.0932	73.1843	100	72.8317	69.2223	70.0361	69.1268	71.1631	71.3198	70.5313	70.4848	70.4566	68.669	69.3408	71.1511	70.0196	72.8551	69.8443	73.4379	69.7533	72.1413	72.7474
H-4	68.3149	68.6796	69.2091	68.9385	68.2656	67.8137	67.2593	68.8221	67.8989	68.2885	67.9172	73.7964	72.9336	68.0412	68.2017	68.0955	70.2761	70.1653	70.5999	75.1927	72.665	67.5704	72.0007	68.5419	68.5808	69.0407	66.8398	72.2358	72.4511	72.2623	100	68.5922	69.1153	68.7127	69.1873	69.3963	72.2676	68.981	68.8162	68.3078	68.4952	69.9331	68.4071	99.0536	68.2806	70.7935	68.5231	72.1051	70.4656
LaLuz-15	70.0622	68.199	68.7544	68.4759	68.0895	67.9942	69.8992	69.2448	69.0215	69.276	79.2764	68.4085	68.7696	70.0045	68.6285	69.0132	68.3117	68.1607	68.8981	68.9509	68.1651	69.9407	69.2512	67.444	68.6007	68.1359	68.4037	68.5859	68.8348	69.475	68.555	100	68.2497	67.4097	68.5571	68.5713	68.14	68.5273	68.5661	68.8487	98.7483	68.7478	70.3194	68.5206	70.3458	69.0109	68.1982	68.7566	68.3658
LaLuz-24	69.0189	70.6459	71.4407	80.2356	68.8085	69.358	67.9565	69.2041	68.6902	68.5383	68.7973	69.0817	68.9034	68.1072	67.9591	69.0707	69.3379	69.7614	70.5016	69.1352	68.9635	68.2373	69.4793	69.6455	69.2244	71.4839	69.4877	69.6012	69.1698	69.8147	69.1288	68.6481	100	70.1142	71.0093	70.8028	68.7898	70.6807	70.0909	68.7611	68.7726	69.1624	68.9419	69.371	68.9693	70.4959	71.186	68.8179	69.7108
Leptolinea tardivitalis YMTK-2 GCA_001306095 (T)	68.1771	69.3078	69.5492	69.6311	68.855	69.6021	67.4269	67.6446	68.2885	67.7229	67.5707	68.4857	68.2241	67.4464	68.0262	68.6407	68.6738	68.775	68.8111	68.5662	67.6829	66.5408	68.3263	69.6826	68.4301	69.3615	68.171	68.4516	68.4468	68.4463	68.392	67.1131	69.6355	100	70.6548	69.8021	68.0182	69.6319	69.6007	68.0639	67.7304	68.2665	67.6123	68.6252	68.0697	69.2081	68.9957	67.8501	68.8388
Levilinea_saccharolytica KIBI-1 GCA_001050255.2 (T)	69.5001	70.2794	71.1177	71.0874	69.3456	75.6671	67.845	69.649	68.5663	68.5194	68.7695	69.3649	69.1685	68.6663	68.2273	68.5188	69.7209	70.0796	70.9182	69.7068	69.2843	68.5923	70.4686	71.7448	70.0358	70.5913	67.9278	69.7676	69.5885	70.6704	69.1449	68.5705	70.7177	70.8169	100	71.4449	68.8955	71.725	70.9772	68.6867	68.8615	68.6826	68.6983	69.5861	69.0625	70.4442	70.435	68.588	70.5052
Longilinea_arvoryzae KOME-1 GCA_001050235.1 (T)	70.0563	70.4078	70.5666	70.8254	69.632	70.3566	68.209	69.5449	69.2121	68.6796	68.3198	69.3261	69.0567	67.824	68.3319	69.6488	69.4172	69.7167	70.5147	69.8602	69.114	68.2175	70.659	69.4143	70.0882	70.1744	69.3774	69.7322	69.4736	70.8145	69.2439	68.2472	70.8051	70.0994	71.5558	100	68.6655	71.5949	70.9267	69.6609	68.6956	69.0929	69.3287	69.8454	69.6291	70.7214	70.3314	68.5178	70.4916
M-31	68.3481	68.5098	69.1141	68.7062	68.845	68.5514	67.8794	67.904	67.7695	67.2023	67.838	71.8383	71.8162	67.5398	67.6472	68.225	69.9542	70.333	69.1264	71.7614	71.8195	67.2372	70.1938	68.3237	68.2399	68.5079	67.4557	71.213	70.846	69.9861	72.1451	68.2542	68.8266	68.6731	69.0314	68.6727	100	69.0081	68.7244	68.2763	68.452	69.0814	67.6746	72.2506	68.1886	70.3153	68.3261	70.6231	69.3383
Ornatilinea apprima P3M-1 GCA_001306115 (T)	69.5926	70.2649	70.6464	70.6241	69.6107	70.5251	67.7894	69.4731	69.1581	68.571	68.4899	69.2395	69.1203	68.1319	68.492	69.5172	69.5205	69.7666	70.559	69.4066	69.0031	67.9316	70.2571	69.4863	70.1828	70.2149	68.5844	69.2609	69.2516	70.3792	68.9937	68.5885	70.5527	69.9197	71.9677	71.9671	69.139	100	70.9163	69.7905	68.8934	68.7308	69.0943	69.55	69.2663	70.5828	70.2934	68.7052	69.8764
Pelolinea_submarina MO-CFX1 GCF_003966975 (T)	69.4008	69.2999	70.2962	70.151	69.3692	68.6684	67.6431	68.7015	67.9128	67.9299	68.0773	69.2446	68.9367	67.6738	68.2854	68.6272	68.9596	69.2215	70.0621	69.3062	68.5414	67.6442	69.8069	69.2335	69.8029	69.8706	68.1803	69.0018	69.0616	69.8781	68.6385	68.4969	70.3794	69.7683	71.1286	70.7465	68.2855	70.4537	100	68.9449	68.8963	68.5579	68.5924	69.202	68.7054	69.9708	69.7831	68.3358	69.6765
Phototrophicus methaneseepsis ZRK33 GCA_015500095 (T)	69.7939	69.2951	69.3321	69.5307	69.8099	71.0368	68.194	68.0646	73.5854	70.4693	68.9739	67.6716	67.78	68.5862	69.4317	72.8687	67.9946	68.0184	68.6779	69.2653	67.587	69.3898	68.803	68.0784	69.3751	68.0579	69.1992	67.8977	68.3776	68.5975	68.237	68.8092	69.1961	69.1045	68.6326	69.0056	68.0999	69.4176	69.3968	100	68.8896	68.0748	69.9401	69.2001	70.0215	69.19	69.1634	67.907	68.6465
RC-12	69.9206	68.3987	68.6585	68.3562	67.8242	67.6417	69.8034	69.1372	68.9525	69.2697	79.3434	68.6872	69.0025	69.8631	68.427	69.0815	68.0921	68.2798	69.3456	68.8511	68.4447	69.7335	69.1258	67.7896	68.6652	68.3047	68.5857	68.826	68.7264	69.2751	68.5277	98.7523	68.5291	67.804	68.8939	68.9271	68.4547	69.014	69.2696	68.7424	100	67.8938	70.1422	68.6545	70.1624	69.0245	68.2794	68.4833	68.1493
unc_Anaerolineaceae RBG_16_51_16 GCA_001796785	68.471	68.7726	68.9714	69.2395	68.4658	67.5079	67.9495	68.5417	67.5172	68.3909	68.0788	70.1142	69.7851	67.3859	67.3022	67.5743	69.1525	69.3243	70.1741	69.903	69.6245	68.0651	70.1288	68.3426	68.6033	68.579	67.6335	70.2327	69.9713	70.4752	69.8264	68.3022	68.7656	68.5276	69.0074	69.4112	69.0647	68.9505	69.1891	68.0136	68.1863	100	68.6302	69.7951	68.4596	69.745	68.4418	69.69	69.6635
RN-6	70.9226	68.4709	68.7961	68.7387	67.5389	68.0357	69.167	70.2829	69.864	70.7898	70.0683	68.0716	68.1159	69.4057	69.5675	69.7717	67.8256	68.1213	69.1187	68.8188	68.2014	78.9236	69.4668	67.0975	69.1458	68.0995	68.4049	68.2206	68.3263	69.0959	68.3521	70.037	68.7696	67.1294	68.947	69.1514	67.7722	68.3597	68.3785	69.5993	70.0973	68.0071	100	68.527	96.8543	68.8028	68.0976	67.4846	68.604
RP-43	68.6774	68.9181	69.4354	69.1147	68.5068	68.3645	67.4626	68.5804	68.426	68.4952	68.7496	73.528	72.9731	67.668	68.4675	68.473	70.1476	70.4734	70.6637	75.1907	72.7118	67.646	72.1199	68.4332	68.8489	69.0871	67.5871	73.932	72.6206	72.5617	99.0755	68.6437	69.3302	68.7673	69.5102	69.7574	72.2042	69.2825	68.9418	68.8663	68.9773	70.0169	68.2115	100	68.3121	71.099	68.6562	72.2794	70.414
S-19	70.8651	68.7292	69.0303	68.5494	68.543	69.6208	69.0779	69.7739	70.1161	70.7385	70.0198	68.0423	67.8181	69.1919	69.5714	70.1965	67.696	67.6614	69.0477	68.35	68.4184	78.4558	69.0029	68.0128	68.6987	68.1212	68.3134	68.172	68.1758	69.0994	67.7391	69.9942	68.905	69.0773	68.8334	68.8259	67.895	68.5831	68.7667	69.7071	70.055	67.9049	96.9143	68.0683	100	68.9607	68.3459	67.8826	68.3098
S-7	69.5424	69.8868	70.7139	70.3443	68.7073	68.1692	68.1885	69.8638	68.8371	68.5017	68.8904	70.9462	70.7233	68.0574	68.3785	69.4686	72.7142	73.456	72.1833	71.3215	71.1584	69.0731	72.1891	68.9117	69.6738	70.239	68.703	71.5503	71.1392	72.6346	70.713	68.8149	70.3589	69.509	70.551	70.6539	70.2826	70.3343	69.9013	69.081	68.7805	69.9857	69.1841	70.9108	69.4472	100	70.0113	70.5373	73.8594
Thermanaerothrix daxensis GNS-1 GCA_001306145 (T)	68.4595	70.4416	71.0487	71.1539	68.7155	68.374	67.4255	69.0242	67.8826	67.6926	68.4124	69.0002	68.465	67.9302	67.593	68.1411	68.7572	69.2247	69.8951	69.0479	68.4522	67.4651	69.401	69.2408	69.0814	70.7023	68.9607	69.2264	68.5738	69.8444	68.6327	67.9954	71.1332	69.3576	70.5527	70.337	68.701	69.9829	69.743	68.1884	68.2096	68.8749	68.1144	68.9421	68.3166	69.9152	100	68.374	69.0443
UBA12294 GCA_003484265	68.0982	68.4056	68.7275	68.6162	68.4115	67.5854	67.5223	69.0269	67.42	67.9347	67.7211	72.3237	71.8145	67.4274	67.5618	68.0588	69.6176	69.642	70.5351	72.3251	71.1076	69.1287	71.5472	68.1402	68.6297	68.6206	67.8303	71.5444	71.8429	71.6777	72.407	68.2436	68.6533	68.1185	68.8159	68.8752	70.8901	68.6016	68.6781	67.9824	68.1804	69.79	67.9215	72.3577	68.4914	70.5062	68.2766	100	69.8089
UBA5195 GCA_002412925	69.0174	69.536	70.122	69.6318	68.5916	67.4793	67.9034	69.7039	68.1604	68.6349	67.7497	70.8612	70.465	68.6146	67.6479	68.3535	72.4633	72.1252	71.8964	70.9136	70.4554	68.1674	71.5389	69.0697	69.3087	69.8111	67.853	70.9936	70.9156	72.2978	70.4586	68.1906	69.9433	69.3081	70.6386	70.5449	69.44	70.0214	69.8716	68.2868	68.2028	69.4017	68.8564	70.4819	68.7635	73.9521	69.395	70.0119	100
UBA5796 GCA_002418215	70.3083	69.8988	70.53	70.1644	69.2621	68.3964	67.9148	70.46	68.4544	69.1036	68.6202	71.293	70.6374	68.1572	68.3797	68.7567	71.3182	71.7856	86.3776	72.1064	71.0848	68.9207	73.6187	69.1484	70.6844	70.1915	67.9496	71.7502	71.6148	73.8631	71.1645	68.4587	70.1827	69.2354	70.9701	71.3539	69.4118	70.2436	70.6439	68.56	68.4226	70.4508	69.096	71.2442	69.3359	72.8573	70.1235	70.7477	72.2429
UBA8950 GCA_003446435	69.7094	69.4941	70.0335	70.0765	69.0663	68.2082	68.6088	69.3191	68.0778	69.0446	68.8347	70.688	70.7999	68.4643	68.7876	68.4231	75.9691	72.7654	72.6465	70.8223	70.6283	68.2607	71.7865	69.0574	69.1507	70.021	68.4194	71.0553	70.9221	72.3648	70.7139	68.3954	70.103	69.3276	70.2797	70.7234	69.4811	70.2793	69.8854	67.8403	68.3519	70.2949	68.8624	70.6697	69.0864	74.0919	69.5853	70.1916	76.389
VP-VP-BT-2	70.6204	69.531	70.5496	70.0426	68.8283	67.8702	67.829	71.0345	68.3842	68.7825	69.8005	72.4691	72.0921	68.2333	68.6585	68.907	71.283	71.3532	73.6634	72.9112	72.1686	68.8009	74.6757	68.7351	70.4784	70.2759	69.0217	72.5301	72.5554	99.5089	72.448	69.439	69.9689	69.0865	70.8893	71.2618	70.1326	70.5348	70.3557	68.6693	69.3866	70.5688	69.4122	72.4409	69.4208	72.714	69.6562	71.6255	72.3088
VP-VP-BT-43	69.8952	70.1791	70.6826	70.3291	68.8793	67.8343	69.02	70.1269	68.5842	69.1933	69.5323	72.779	72.1773	69.0459	68.1112	69.0644	70.9967	71.7929	72.8341	73.199	72.4109	68.7589	73.5562	69.2755	69.9075	70.4328	68.6051	73.303	72.5986	73.9732	72.8288	69.3012	70.5879	69.1193	70.5034	70.867	71.3612	70.162	69.8521	68.8774	69.2112	70.5701	69.4039	72.7489	69.5276	75.3218	69.9223	73.4105	71.5511
VP-VP-BT-46	70.1192	69.8456	70.5398	69.9639	68.6077	68.2971	68.8725	70.2435	69.1136	69.2497	69.426	71.5749	70.8776	69.2777	68.5728	69.0941	71.4348	71.7795	83.2709	71.9218	71.1527	69.2261	73.4125	68.9482	70.2644	70.1787	68.9942	71.9986	71.5192	74.6966	71.1954	69.105	70.3321	69.044	70.7495	70.8027	69.9434	70.4114	70.2714	68.9686	69.1364	70.425	69.4186	71.2299	69.1967	72.9151	69.6765	70.9095	72.1994
VP-VP-BT-49	69.2027	69.7535	70.55	70.4193	69.0123	68.4855	68.4937	69.0287	68.6372	68.5951	68.4708	70.4005	70.3903	68.4596	68.2026	68.7841	72.6775	73.6729	71.4813	70.6818	70.7288	67.9163	71.2989	68.9378	69.4693	70.3405	68.6202	70.9682	70.4082	71.8849	70.4298	68.2933	70.0235	69.3638	70.5505	70.4225	70.2803	70.3155	69.6255	68.7969	68.5319	69.7854	68.8654	70.4741	68.9035	74.44	69.6357	69.5333	72.4387
VP-VP-BT-51	68.1938	68.9807	69.9057	69.5989	68.2595	67.4912	67.8148	68.2758	68.0258	67.9468	68.5128	68.7048	69.5288	67.5838	67.7511	68.0609	70.513	71.301	69.8737	69.2779	69.6713	68.3558	69.4524	68.3666	69.4739	69.657	67.8166	69.5273	69.3634	69.6262	69.2368	68.2638	69.7536	68.7542	69.8462	69.1816	69.572	69.4676	69.0854	67.8026	68.2657	68.1026	67.9352	69.2325	67.8727	71.5394	69.2315	68.8888	70.0274
VP-VP-FC-26	68.1302	69.0566	69.9166	69.9265	68.3422	67.4592	67.2005	68.4699	67.5297	67.6703	68.138	69.2217	69.8091	67.5007	67.3664	67.8467	70.3342	71.2693	70.3351	69.3767	69.8506	67.3398	69.5633	68.3857	69.4302	69.8235	67.6924	69.6034	69.5096	69.8332	69.5886	68.1091	69.9207	68.752	70.0138	69.5215	69.7673	69.9084	69.188	67.6459	68.1824	68.285	67.8979	69.5489	67.8821	71.8542	69.2067	69.0077	70.0634
VP-TI1-8	67.5679	68.4268	68.7329	68.6723	68.1056	68.1607	67.6215	67.8411	67.3585	67.492	68.3179	72.1242	72.2234	67.2858	67.2708	66.823	70.1725	70.4657	69.4217	72.0201	72.1294	68.101	70.458	68.199	68.2008	68.6952	67.6616	71.3492	71.2386	70.2366	72.5057	67.9184	68.6293	68.1436	68.7216	68.6443	99.1022	68.7904	68.4053	67.175	67.8624	69.1825	67.5577	72.5081	67.4799	70.5751	68.4143	71.1465	69.6065
VP-TO1-51	69.1649	67.9422	67.8398	68.3217	67.3881	66.7755	68.7897	68.2957	69.7257	69.7304	69.1425	67.9063	68.6025	68.8034	69.2558	69.6169	68.3727	68.4043	69.2284	68.2467	68.7252	69.7412	68.9839	68.0506	67.9873	68.1574	68.4269	69.1013	68.2727	69.1755	68.1611	69.3061	67.9676	67.957	68.5077	68.3831	68.66	68.4829	67.9468	69.8068	69.4797	68.7001	70.0566	68.5639	70.1181	68.8695	68.4635	67.9759	68.2577
VP-TO1-56	68.9078	70.061	70.4655	70.3429	69.1868	67.9	68.257	70.0551	68.8749	68.7433	70.1239	70.3953	70.2512	68.7203	68.3853	68.9523	70.4755	70.6848	72.3679	70.63	70.4962	69.5082	71.7143	69.0919	70.1056	70.3677	70.0898	71.5046	70.875	72.2113	70.5078	69.4031	70.3354	68.9915	70.7543	70.9599	69.5118	69.632	69.6691	69.3396	69.3503	70.3244	69.356	70.6027	69.3444	71.5062	70.5029	69.6538	71.065
VP-TO1-57	68.9414	69.9047	70.6884	70.2856	68.7764	67.8414	67.9946	69.3873	68.3187	68.4884	68.5252	71.3421	70.7788	68.1049	67.798	68.5294	70.8726	71.1572	72.0917	71.361	71.0054	68.0488	72.3029	68.7999	69.7259	70.2223	68.4119	71.6255	71.4645	72.8722	71.1556	68.5067	70.3226	69.1349	70.4372	70.4094	70.2526	70.1308	69.7139	68.4279	68.3692	70.1936	68.5767	71.0926	68.8251	71.8801	70.1558	70.415	71.1
VP-TO1-64	69.954	67.9088	68.5837	68.4807	67.3601	67.237	69.9978	68.524	68.8325	69.1528	79.3229	67.9485	68.3597	69.9293	68.2696	68.6514	67.6572	68.0679	68.6658	68.454	68.2017	69.9805	69.0739	67.3609	68.3411	68.3853	67.8908	68.4538	68.3251	69.0497	68.2467	98.248	68.2748	67.565	68.3221	68.5491	67.8173	68.6486	68.3962	68.527	98.4865	67.5363	70.3207	68.4078	70.1199	68.9074	68.0031	67.464	67.856
VP-TO2-109	71.397	68.5551	69.8855	68.5432	68.151	68.9522	70.0147	70.0537	70.0885	71.4582	70.8619	69.101	68.2426	70.2161	71.058	69.9409	68.8427	68.6073	69.9908	69.1378	68.7065	74.4406	70.3677	67.6332	68.993	69.0679	68.653	69.2341	69.1705	70.7056	68.6058	70.2636	69.4844	67.8888	69.6786	70.0338	67.946	69.1403	69.2371	69.8068	70.1563	68.6131	80.3039	68.7265	80.4238	69.9911	68.2378	68.7134	69.3281
VP-TO2-67	69.6711	69.7473	70.6184	69.9849	68.9136	68.2837	68.1466	69.8394	68.0192	68.7223	68.9047	70.8765	70.7819	68.3126	68.1479	68.3805	72.9566	73.6086	72.4731	71.4078	71.1602	68.5449	72.1669	69.2725	70.1744	70.3298	68.7131	71.4479	71.1915	72.8997	70.8899	68.7789	70.5271	69.27	70.4019	70.7784	70.4622	70.3232	70.132	68.6268	68.8095	69.9041	68.6703	70.9193	68.8197	96.7008	69.6156	70.1597	73.9927
VP-TO2-70	69.6947	69.6328	70.4808	70.0932	68.6604	67.8914	68.6705	69.8544	68.0705	68.5231	69.111	72.757	72.2836	69.1924	68.0428	69.3243	70.9013	71.5064	72.8437	73.6959	72.4215	68.0513	74.2394	69.0537	69.8584	70.108	68.8049	73.0337	72.5792	74.2775	73.0744	68.8485	70.3714	68.6104	70.5855	70.6718	71.3391	70.2161	69.9377	68.3536	68.834	70.3406	69.4205	73.2365	69.5081	73.48	69.5931	73.919	71.5314
VP-TO2-71	68.5988	69.3876	70.3375	69.7568	68.724	68.2358	67.6299	68.8596	68.6245	68.3433	68.0085	70.4975	70.3117	68.3333	67.9073	68.2733	72.6757	73.6685	71.6394	70.6864	70.796	68.0196	71.3998	68.6503	69.5562	70.023	68.5054	70.8568	70.6507	71.8932	70.5401	67.8888	69.995	69.007	70.5943	70.3493	70.1376	70.0217	69.5488	68.3695	68.1405	69.4153	68.2768	70.6589	68.5497	73.537	69.2835	69.5473	72.4209
VP-TO2-75	68.7755	69.2487	70.1158	70.1678	68.6627	68.3996	67.9044	68.1304	68.3246	68.0648	69.0924	69.4596	69.6079	67.7363	68.239	68.264	70.4728	71.2603	70.4056	69.5404	69.9759	67.945	69.9889	68.7273	69.4738	70.1799	68.1386	69.964	69.7088	70.3	69.7098	68.5856	70.2099	68.8308	70.1859	69.7079	69.77	69.9169	69.5591	68.1613	68.7764	68.3268	68.2448	69.8094	68.3768	71.2398	69.3893	69.032	70.0031
VP-TO4-35	68.6016	67.5616	68.186	67.6129	67.6007	66.8136	68.5551	68.5812	69.4238	69.411	69.0282	67.6907	68.0321	68.5548	68.8723	69.3079	67.4049	68.0926	68.4447	68.2826	68.233	69.3842	68.5364	67.3158	67.8462	67.5334	67.9873	68.0487	67.599	68.1778	67.9164	68.9553	67.8542	66.5927	68.1877	67.6867	67.8688	67.8462	67.5572	69.4929	69.1256	68.2207	69.7824	67.7375	69.856	68.3575	67.5597	67.6811	67.8157
VP-TO4-36	69.115	69.0498	69.5607	69.2446	68.9569	68.6241	67.8922	70.3221	68.2739	68.8431	68.7424	68.8491	69.2194	68.533	68.1951	68.527	69.1543	69.7899	69.3727	69.3753	69.2306	68.485	69.0079	68.2446	69.2445	68.8342	68.1123	69.3936	69.0669	69.9581	68.8996	68.8259	69.2632	68.6579	69.6101	68.9212	69.6119	70.0842	69.4015	68.4406	68.9544	68.2618	68.3035	69.2191	68.6624	69.9486	69.1761	68.4236	69.5385
VP-TO4-38	69.7212	70.4579	70.6373	70.574	69.261	67.9003	68.5328	69.8337	68.6585	68.6214	69.7511	70.4069	70.2429	68.6824	68.4185	68.3187	70.1953	70.5926	71.9259	70.7023	70.2038	68.993	71.6794	69.0053	70.0085	70.4698	68.6226	71.2959	70.8011	72.0341	70.6115	69.3696	70.4445	68.9544	70.7031	70.8677	69.4245	70.2272	69.9557	68.5045	69.4596	70.3577	69.5033	70.6657	69.4505	71.6226	70.7381	69.8494	70.8531
unc_Anaerolineaceae fen1038 GCA_003158885	68.7673	69.1381	69.7293	69.5001	68.4255	67.7392	67.1991	69.12	68.4176	68.4003	68.7693	71.5131	71.3391	68.2672	67.9496	68.1319	70.3567	70.3376	71.4223	71.5546	71.0645	68.3627	72.1338	68.7008	69.2815	69.4326	67.9816	74.5102	73.4269	72.5155	71.6067	68.7095	69.403	68.8273	69.6506	70.1484	70.2306	69.3494	69.3053	68.2562	68.6961	70.362	68.3936	71.644	68.4751	71.0155	69.1131	71.1058	71.0522
[truncated: 22 more columns]

## Sheet: TableS6
Table S6. ANI results between MAGs from Costa Rica´s thermal spring within Tepidiformia, reference genomes and H64_671 genome sequence.
Genome_ID	M-85	LaLuz-53	RC-8	VP-T02-122	VP-TO1-38	H-56	Tepidiforma sp. GCA_034433535	Tepidiforma bonchosmolovskayae 37530 GCA_008838325 (T)	Tepidiforma thermophila G233 GCA_002563855 (T)	Tepidiforma flava YIM72310 GCA_027594505 (T)
M-85	100	93.86	92.41	87.25	89.37	83.31	93.14	83.32	83.32	83.96
LaLuz-53	93.86	100	92.72	87.37	88.97	83.22	95.98	83.41	83.4	83.95
RC-8	92.41	92.72	100	89.38	91.85	83.39	92.13	83.68	83.28	83.88
VP-T02-122	87.25	87.37	89.38	100	99.5	81.67	88.47	81.79	81.56	82.58
VP-TO1-38	89.37	88.97	91.85	99.5	100	83.24	90.07	83.41	83.38	83.7
H-56	83.31	83.22	83.39	81.67	83.24	100	82.88	98.3	91.67	86.13
Tepidiforma sp. GCA_034433535	93.14	95.98	92.13	88.47	90.07	82.88	100	83.21	83.05	83.86
Tepidiforma bonchosmolovskayae 37530 GCA_008838325 (T)	83.32	83.41	83.68	81.79	83.41	98.3	83.21	100	91.93	86.15
Tepidiforma thermophila G233 GCA_002563855 (T)	83.32	83.4	83.28	81.56	83.38	91.67	83.05	91.93	100	85.92
Tepidiforma flava YIM72310 GCA_027594505 (T)	83.96	83.95	83.88	82.58	83.7	86.13	83.86	86.15	85.92	100
